# Supplementary material for: The cooling tower water microbiota: Seasonal dynamics and co-occurrence of bacterial and protist phylotypes
Source: Water Res. 2019 Aug 1;159:464–79. doi: 10.1016/j.watres.2019.04.028 (PMC6554697; doi:10.1016/j.watres.2019.04.028)
Supplement: Multimedia component 1 — Supplementary Table S1: Bacterial OTUs removed during the filtering process. [file mmc1.csv]

	rn	domain_id	domain_conf	phylum_id	phylum_conf	class_id	class_conf	order_id	order_conf	family_id	family_conf	genus_id	genus_conf	neg	neg.1	CT-1.sum	CT-2.sum	CT-3.sum
1	OTU_16S_1018	Bacteria	100	Proteobacteria	100	Gammaproteobacteria	100	Steroidobacterales	82	Woeseiaceae	82	Woeseia	82	1	0	10	8	13
2	OTU_16S_113	Bacteria	100	Firmicutes	100	Bacilli	100	Bacillales	100	Bacillaceae	100	Caldalkalibacillus	100	24	61	0	6	2
3	OTU_16S_117	Bacteria	100	Firmicutes	100	Bacilli	100	Bacillales	100	Bacillaceae	100	unclassified	NA	90	110	1	3	0
4	OTU_16S_137	Bacteria	100	Firmicutes	100	Clostridia	100	Clostridiales	100	Peptostreptococcaceae	100	Clostridioides	100	0	1	8	20	5
5	OTU_16S_142	Bacteria	100	Proteobacteria	100	Gammaproteobacteria	100	Alteromonadales	100	Idiomarinaceae	100	Aliidiomarina	100	50	56	1	2	0
6	OTU_16S_152	Bacteria	100	Firmicutes	100	Clostridia	100	Clostridiales	100	Family_XII	100	Fusibacter	100	3	0	26	32	34
7	OTU_16S_155	Bacteria	100	Proteobacteria	100	Gammaproteobacteria	100	Alteromonadales	100	Idiomarinaceae	100	Idiomarina	100	35	23	1	0	0
8	OTU_16S_156	Bacteria	100	Firmicutes	100	Bacilli	100	Lactobacillales	100	Lactobacillaceae	100	Lactobacillus	99	0	2	23	19	8
9	OTU_16S_159	Bacteria	100	Actinobacteria	100	Actinobacteria	100	Propionibacteriales	100	Propionibacteriaceae	100	Cutibacterium	100	4	34	1	2	0
10	OTU_16S_165	Bacteria	100	Proteobacteria	100	Gammaproteobacteria	100	Alteromonadales	100	Colwelliaceae	100	Colwellia	100	3	0	30	42	28
11	OTU_16S_167	Bacteria	100	Acidobacteria	100	Blastocatellia_Subgroup_4	100	Blastocatellales	100	Blastocatellaceae	100	Stenotrophobacter	100	2	0	15	22	8
12	OTU_16S_170	Bacteria	100	Epsilonbacteraeota	100	Campylobacteria	100	Campylobacterales	100	Helicobacteraceae	100	Helicobacter	100	0	1	12	10	8
13	OTU_16S_178	Bacteria	100	Firmicutes	100	Clostridia	100	Clostridiales	100	Ruminococcaceae	100	Anaerotruncus	100	1	0	12	7	6
14	OTU_16S_187	Bacteria	100	Proteobacteria	100	Alphaproteobacteria	100	Sphingomonadales	100	Sphingomonadaceae	100	Novosphingobium	99	0	4	8	13	173
15	OTU_16S_197	Bacteria	100	Actinobacteria	100	Rubrobacteria	100	Rubrobacterales	100	Rubrobacteriaceae	100	Rubrobacter	100	0	18	0	1	0
16	OTU_16S_210	Bacteria	100	Firmicutes	100	Bacilli	100	Bacillales	100	Paenibacillaceae	100	Paenibacillus	100	0	1	0	0	0
17	OTU_16S_215	Bacteria	100	Proteobacteria	100	Betaproteobacteria	100	Betaproteobacteriales	100	Burkholderiaceae	100	unclassified	NA	1	0	17	7	1
18	OTU_16S_22	Bacteria	100	Actinobacteria	100	Actinobacteria	100	Micrococcales	100	Micrococcaceae	100	Nesterenkonia	99	396	439	12	42	7
19	OTU_16S_220	Bacteria	100	Proteobacteria	100	Betaproteobacteria	100	Betaproteobacteriales	100	Rhodocyclaceae	100	Zoogloea	100	1	0	7	12	12
20	OTU_16S_222	Bacteria	100	Proteobacteria	100	Gammaproteobacteria	100	Pseudomonadales	100	Moraxellaceae	100	Acinetobacter	100	46	4	0	6	0
21	OTU_16S_233	Bacteria	100	Actinobacteria	100	Actinobacteria	100	Micrococcales	100	Microbacteriaceae	100	Microbacterium	100	1	3	153	18	0
22	OTU_16S_239	Bacteria	100	Proteobacteria	100	Gammaproteobacteria	100	Alteromonadales	100	Shewanellaceae	100	Shewanella	100	3	0	22	23	34
23	OTU_16S_241	Bacteria	100	Firmicutes	100	Bacilli	100	Bacillales	100	Staphylococcaceae	100	Staphylococcus	100	0	7	0	5	0
24	OTU_16S_25	Bacteria	100	Firmicutes	100	Bacilli	100	Bacillales	100	Bacillaceae	100	Aeribacillus	100	568	1005	4	52	5
25	OTU_16S_259	Bacteria	100	Firmicutes	100	Clostridia	100	Clostridiales	100	Lachnospiraceae	100	A2	100	1	0	17	11	8
26	OTU_16S_277	Bacteria	100	Actinobacteria	100	Acidimicrobiia	100	Microtrichales	100	Ilumatobacteraceae	100	Ilumatobacter	99	0	24	1	3	0
27	OTU_16S_279	Bacteria	100	Proteobacteria	100	Betaproteobacteria	100	Betaproteobacteriales	100	Burkholderiaceae	100	Herbaspirillum	100	0	35	0	1	0
28	OTU_16S_281	Bacteria	100	Firmicutes	100	Clostridia	100	Clostridiales	100	Family_XII	100	Fusibacter	100	4	0	15	16	11
29	OTU_16S_347	Bacteria	100	Firmicutes	100	Bacilli	100	Lactobacillales	100	Lactobacillaceae	100	Lactobacillus	100	1	0	13	8	4
30	OTU_16S_348	Bacteria	100	Firmicutes	100	Clostridia	100	Clostridiales	100	Lachnospiraceae	100	Lachnospiraceae_NK4A136_group	100	0	2	14	16	3
31	OTU_16S_40	Bacteria	100	Proteobacteria	100	Gammaproteobacteria	100	Pseudomonadales	100	Moraxellaceae	100	Enhydrobacter	100	5	0	7	13	0
32	OTU_16S_400	Bacteria	100	Firmicutes	100	Clostridia	100	Clostridiales	100	Family_XIII	100	Family_XIII_ge	96	3	0	7	10	2
33	OTU_16S_408	Bacteria	100	Actinobacteria	100	Actinobacteria	100	Corynebacteriales	100	Corynebacteriaceae	100	Corynebacterium_1	86	6	17	0	2	0
34	OTU_16S_428	Bacteria	100	Gemmatimonadetes	100	Gemmatimonadetes	100	Gemmatimonadales	100	Gemmatimonadaceae	100	unclassified	NA	0	23	0	0	0
35	OTU_16S_44	Bacteria	100	Firmicutes	100	Bacilli	100	Bacillales	100	Bacillaceae	100	Caldalkalibacillus	97	217	331	0	12	1
36	OTU_16S_450	Bacteria	100	Actinobacteria	100	Coriobacteriia	100	Coriobacteriales	100	Eggerthellaceae	100	Enterorhabdus	97	0	1	11	10	4
37	OTU_16S_458	Bacteria	100	Firmicutes	100	Bacilli	100	Lactobacillales	100	Streptococcaceae	100	Lactococcus	100	0	7	0	2	1
38	OTU_16S_470	Bacteria	100	Bacteroidetes	100	Bacteroidia	100	Bacteroidales	100	Muribaculaceae	100	Muribaculaceae_ge	100	1	1	3	5	1
39	OTU_16S_473	Bacteria	100	Actinobacteria	100	Actinobacteria	100	Frankiales	100	Sporichthyaceae	100	uncultured	100	0	7	0	0	0
40	OTU_16S_488	Bacteria	100	Firmicutes	100	Clostridia	100	Clostridiales	100	Ruminococcaceae	100	Faecalibacterium	100	2	0	6	12	19
41	OTU_16S_497	Bacteria	100	Firmicutes	100	Clostridia	100	Clostridiales	100	Clostridiales_vadinBB60_group	100	Clostridiales_vadinBB60_group_ge	100	0	1	3	1	0
42	OTU_16S_501	Bacteria	100	Proteobacteria	100	Betaproteobacteria	100	Betaproteobacteriales	100	Burkholderiaceae	100	Ralstonia	100	27	0	1	0	0
43	OTU_16S_504	Bacteria	100	Firmicutes	100	Clostridia	100	Clostridiales	100	Ruminococcaceae	100	Intestinimonas	80	1	0	2	4	0
44	OTU_16S_508	Bacteria	100	Firmicutes	100	Clostridia	100	Clostridiales	100	Ruminococcaceae	100	Ruminiclostridium_5	100	0	1	5	4	2
45	OTU_16S_509	Bacteria	100	Proteobacteria	100	Betaproteobacteria	100	Betaproteobacteriales	100	Burkholderiaceae	100	Burkholderia-Caballeronia-Paraburkholderia	100	0	18	0	0	0
46	OTU_16S_516	Bacteria	100	Firmicutes	100	Clostridia	100	Clostridiales	100	Ruminococcaceae	100	Ruminococcus_2	100	1	0	3	1	4
47	OTU_16S_538	Bacteria	100	Cyanobacteria	100	Oxyphotobacteria	100	Chloroplast	100	Chloroplast_fa	100	Chloroplast_ge	100	0	8	0	0	0
48	OTU_16S_552	Bacteria	100	Cyanobacteria	100	Oxyphotobacteria	100	Chloroplast	100	Chloroplast_fa	100	Chloroplast_ge	100	0	25	1	971	0
49	OTU_16S_554	Bacteria	100	Proteobacteria	100	Deltaproteobacteria	100	Desulfovibrionales	100	Desulfovibrionaceae	100	Desulfovibrio	100	1	0	2	6	2
50	OTU_16S_557	Bacteria	100	Proteobacteria	100	Alphaproteobacteria	100	Reyranellales	100	Reyranellaceae	100	Reyranella	100	0	16	8	13	0
51	OTU_16S_565	Bacteria	100	Firmicutes	100	Clostridia	100	Clostridiales	100	Lachnospiraceae	100	Roseburia	96	1	0	6	6	3
52	OTU_16S_570	Bacteria	100	Actinobacteria	100	Actinobacteria	100	Micrococcales	100	Brevibacteriaceae	100	Sediminivirga	100	0	10	0	0	0
53	OTU_16S_578	Bacteria	100	Firmicutes	100	Bacilli	100	Lactobacillales	100	Streptococcaceae	100	Streptococcus	100	0	1	0	1	0
54	OTU_16S_584	Bacteria	100	Proteobacteria	100	Gammaproteobacteria	100	Alteromonadales	100	Idiomarinaceae	100	Aliidiomarina	100	5	0	0	1	0
55	OTU_16S_587	Bacteria	100	Actinobacteria	100	Coriobacteriia	100	Coriobacteriales	100	Atopobiaceae	100	Atopobium	100	0	11	0	0	0
56	OTU_16S_604	Bacteria	100	Proteobacteria	100	Gammaproteobacteria	100	Pseudomonadales	100	Moraxellaceae	100	Acinetobacter	100	7	10	0	0	0
57	OTU_16S_607	Bacteria	100	Bacteroidetes	100	Bacteroidia	100	Flavobacteriales	100	Crocinitomicaceae	100	Fluviicola	100	1	0	5	0	0
58	OTU_16S_610	Bacteria	100	Chloroflexi	100	Dehalococcoidia	100	MSBL5	100	MSBL5_fa	100	MSBL5_ge	100	1	0	1	1	2
59	OTU_16S_617	Bacteria	100	Firmicutes	100	Clostridia	100	Clostridiales	100	Ruminococcaceae	100	Ruminiclostridium_9	90	1	0	2	3	0
60	OTU_16S_618	Bacteria	100	Proteobacteria	100	Alphaproteobacteria	100	Rhizobiales	100	Xanthobacteraceae	100	uncultured	100	0	6	4	3	1
61	OTU_16S_619	Bacteria	100	Firmicutes	100	Bacilli	100	Bacillales	100	Alicyclobacillaceae	100	Alicyclobacillus	100	5	5	0	0	0
62	OTU_16S_631	Bacteria	100	Firmicutes	100	Clostridia	100	Clostridiales	100	Family_XII	100	Fusibacter	100	1	0	6	7	3
63	OTU_16S_639	Bacteria	100	Firmicutes	100	Bacilli	100	Bacillales	100	Family_XII	100	Exiguobacterium	100	9	0	0	1	0
64	OTU_16S_685	Bacteria	100	Planctomycetes	100	Planctomycetacia	100	Pirellulales	100	Pirellulaceae	100	uncultured	99	0	6	0	0	0
65	OTU_16S_695	Bacteria	100	Acidobacteria	100	Subgroup_6	100	Subgroup_6_or	100	Subgroup_6_fa	100	Subgroup_6_ge	100	0	7	0	0	0
66	OTU_16S_703	Bacteria	100	Firmicutes	100	Clostridia	100	Clostridiales	100	Lachnospiraceae	100	Lachnospiraceae_unclassified	100	1	0	2	1	1
67	OTU_16S_72	Bacteria	100	Bacteroidetes	100	Bacteroidia	100	Bacteroidales	100	Bacteroidaceae	100	Bacteroides	100	0	2	30	32	9
68	OTU_16S_749	Bacteria	100	Proteobacteria	100	Gammaproteobacteria	100	Nitrosococcales	100	Nitrosococcaceae	100	AqS1	99	1	0	3	2	4
69	OTU_16S_760	Bacteria	100	Actinobacteria	100	Actinobacteria	100	Micrococcales	100	Micrococcaceae	100	Rothia	100	0	35	0	0	0
70	OTU_16S_794	Bacteria	100	Proteobacteria	100	Gammaproteobacteria	100	Oceanospirillales	100	Nitrincolaceae	100	Motiliproteus	100	1	0	5	4	2
71	OTU_16S_8	Bacteria	100	Proteobacteria	100	Gammaproteobacteria	100	Oceanospirillales	100	Halomonadaceae	100	Halomonas	100	1453	1660	9	55	7
72	OTU_16S_80	Bacteria	100	Proteobacteria	100	Deltaproteobacteria	100	Desulfuromonadales	100	Geobacteraceae	100	Geopsychrobacter	100	11	0	46	54	41
73	OTU_16S_809	Bacteria	100	Actinobacteria	100	Actinobacteria	100	Corynebacteriales	100	Corynebacteriaceae	100	Lawsonella	100	0	1	0	0	0
74	OTU_16S_81	Bacteria	100	Firmicutes	100	Bacilli	100	Bacillales	100	Bacillaceae	100	Bacillaceae_unclassified	100	71	86	1	21	2
75	OTU_16S_827	Bacteria	100	Firmicutes	100	Bacilli	100	Bacillales	100	Bacillaceae	100	Geobacillus	100	0	1	0	17	0
76	OTU_16S_834	Bacteria	100	Proteobacteria	100	Gammaproteobacteria	100	Oceanospirillales	100	Halomonadaceae	100	Halomonas	99	133	168	0	5	0
77	OTU_16S_842	Bacteria	100	Proteobacteria	100	Gammaproteobacteria	100	Pseudomonadales	100	Moraxellaceae	100	Acinetobacter	100	10	0	18	0	0
78	OTU_16S_845	Bacteria	100	Acidobacteria	100	Subgroup_6	100	Subgroup_6_or	100	Subgroup_6_fa	100	Subgroup_6_ge	100	0	3	0	0	0
79	OTU_16S_868	Bacteria	100	Proteobacteria	100	Gammaproteobacteria	100	Enterobacteriales	100	Enterobacteriaceae	100	Pantoea	100	0	2	3	27	2
80	OTU_16S_869	Bacteria	100	Chlamydiae	100	Chlamydiae	100	Chlamydiales	100	Simkaniaceae	100	uncultured	96	0	8	0	0	0
81	OTU_16S_88	Bacteria	100	Proteobacteria	100	Gammaproteobacteria	100	Oceanospirillales	100	Nitrincolaceae	100	Motiliproteus	100	8	0	75	114	72
82	OTU_16S_927	Bacteria	100	Bacteroidetes	100	Bacteroidia	100	Bacteroidales	100	Muribaculaceae	100	Muribaculaceae_ge	100	1	0	5	5	6
83	OTU_16S_93	Bacteria	100	Proteobacteria	100	Gammaproteobacteria	100	Pseudomonadales	100	Moraxellaceae	100	Acinetobacter	100	0	1	0	0	0
84	OTU_16S_936	Bacteria	100	Firmicutes	100	Clostridia	100	Clostridiales	100	Ruminococcaceae	100	Ruminococcaceae_UCG-014	100	0	1	1	1	0
85	OTU_16S_94	Bacteria	100	Proteobacteria	100	Gammaproteobacteria	100	Oceanospirillales	100	Halomonadaceae	100	Halomonas	100	284	344	1	5	2
86	OTU_16S_955	Bacteria	100	Bacteroidetes	100	Bacteroidia	100	Flavobacteriales	100	Flavobacteriaceae	100	unclassified	NA	1	0	0	1	1
87	OTU_16S_980	Bacteria	100	Firmicutes	100	Clostridia	100	Clostridiales	100	Family_XI	100	Anaerococcus	100	0	3	0	0	0
88	OTU_16S_991	Bacteria	100	Bacteroidetes	100	Bacteroidia	100	Flavobacteriales	100	Weeksellaceae	100	Cloacibacterium	100	2	0	1	3	0
