# Supplementary material for: The cooling tower water microbiota: Seasonal dynamics and co-occurrence of bacterial and protist phylotypes
Source: Water Res. 2019 Aug 1;159:464–79. doi: 10.1016/j.watres.2019.04.028 (PMC6554697; doi:10.1016/j.watres.2019.04.028)
Supplement: Multimedia component 2 — Supplementary Table S2: Protist OTUs removed during the filtering process. [file mmc2.csv]

	rn	domain_id	domain_conf	phylum_id	phylum_conf	division_id	division_conf	class_id	class_conf	order_id	order_conf	family_id	family_conf	genus_id	genus_conf	species_id	species_conf	CT-1.sum	CT-2.sum	CT-3.sum
1	OTU_18S_1774	Eukaryota	100	Opisthokonta	100	Metazoa	98	Rotifera	96	Rotifera_X	96	Rotifera_XX	96	Rotifera_XX_unclassified	96	Rotifera_XX_unclassified	96	5	0	0
2	OTU_18S_204	Eukaryota	100	Opisthokonta	100	Metazoa	100	Arthropoda	100	Hexapoda	100	Insecta	100	Insecta_unclassified	100	Insecta_unclassified	100	3	91	80
3	OTU_18S_2174	Eukaryota	100	Stramenopiles	100	Stramenopiles_X	100	Oomycota	100	Oomycota_X	100	Peronosporales	96	Pythiaceae	64	Pythiaceae_sp.	64	0	0	0
4	OTU_18S_2197	Eukaryota	100	Stramenopiles	95	Ochrophyta	97	Chrysophyceae	93	Chrysophyceae_X	93	Chrysophyceae_Clade-C	87	Pedospumella	85	Pedospumella_encystans	85	0	0	0
5	OTU_18S_230	Eukaryota	100	Opisthokonta	98	Fungi	73	Fungi_unclassified	73	Fungi_unclassified	73	Fungi_unclassified	73	Fungi_unclassified	73	Fungi_unclassified	73	46	0	1
6	OTU_18S_2998	Eukaryota	100	Stramenopiles	90	Ochrophyta	100	Chrysophyceae	99	Chrysophyceae_X	99	Chrysophyceae_Clade-C	97	Pedospumella	90	Pedospumella_encystans	90	0	0	0
7	OTU_18S_3384	Eukaryota	100	Stramenopiles	93	Ochrophyta	93	Chrysophyceae	86	Chrysophyceae_X	86	Chrysophyceae_Clade-C	83	Pedospumella	74	Pedospumella_encystans	74	0	0	0
8	OTU_18S_3547	Eukaryota	100	Stramenopiles	98	Ochrophyta	99	Chrysophyceae	96	Chrysophyceae_X	96	Chrysophyceae_Clade-C	96	Pedospumella	76	Pedospumella_encystans	76	0	0	0
9	OTU_18S_360	Eukaryota	100	Opisthokonta	100	Metazoa	100	Nematoda	100	Chromadorea	100	Chromadorea_X	100	Parasitylenchus	96	Parasitylenchus_bifurcatus	96	0	2	30
10	OTU_18S_3997	Eukaryota	100	Stramenopiles	99	Ochrophyta	99	Chrysophyceae	99	Chrysophyceae_X	99	Chrysophyceae_Clade-C	99	Pedospumella	92	Pedospumella_encystans	92	0	0	0
11	OTU_18S_4085	Eukaryota	100	Amoebozoa	9	Eukaryota_unclassified	100	Eukaryota_unclassified	100	Eukaryota_unclassified	100	Eukaryota_unclassified	100	Eukaryota_unclassified	100	Eukaryota_unclassified	100	0	0	0
12	OTU_18S_4139	Eukaryota	100	Opisthokonta	94	Metazoa	89	Arthropoda	74	Hexapoda	67	Insecta	67	Insecta_unclassified	67	Insecta_unclassified	67	0	0	0
13	OTU_18S_4343	Eukaryota	100	Opisthokonta	41	Eukaryota_unclassified	100	Eukaryota_unclassified	100	Eukaryota_unclassified	100	Eukaryota_unclassified	100	Eukaryota_unclassified	100	Eukaryota_unclassified	100	0	0	0
14	OTU_18S_5875	Eukaryota	100	Stramenopiles	98	Ochrophyta	99	Chrysophyceae	98	Chrysophyceae_X	98	Chrysophyceae_Clade-C	96	Pedospumella	92	Pedospumella_encystans	92	0	0	0
15	OTU_18S_6557	Eukaryota	100	Opisthokonta	100	Metazoa	100	Nematoda	100	Chromadorea	100	Chromadorea_X	100	Chromadorea_X_unclassified	100	Chromadorea_X_unclassified	100	0	0	0
16	OTU_18S_6877	Eukaryota	100	Opisthokonta	100	Metazoa	98	Rotifera	91	Rotifera_X	91	Rotifera_XX	91	Rotifera_XX_unclassified	91	Rotifera_XX_unclassified	91	84	0	0
17	OTU_18S_6978	Eukaryota	100	Stramenopiles	99	Ochrophyta	100	Chrysophyceae	99	Chrysophyceae_X	99	Chrysophyceae_Clade-C	98	Pedospumella	98	Pedospumella_encystans	98	0	0	0
18	OTU_18S_7573	Eukaryota	100	Stramenopiles	91	Ochrophyta	93	Chrysophyceae	90	Chrysophyceae_X	90	Chrysophyceae_Clade-C	85	Pedospumella	74	Pedospumella_encystans	74	0	0	0
