# Supplementary material for: The cooling tower water microbiota: Seasonal dynamics and co-occurrence of bacterial and protist phylotypes
Source: Water Res. 2019 Aug 1;159:464–79. doi: 10.1016/j.watres.2019.04.028 (PMC6554697; doi:10.1016/j.watres.2019.04.028)
Supplement: Multimedia component 3 — Supplementary Table S3: Bacterial OTU table with sampling site specific relative abundance, occurrence, and the taxonomic classification. [file mmc3.csv]

	rn	CT01_percentage	CT01_occurence	CT01_unique	CT02_percentage	CT02_occurence	CT02_unique	CT03_percentage	CT03_occurence	CT03_unique	domain	phylum	class	order	family	genus
1	OTU_16S_1	0,129444909769283	20	no	26,533789230812	20	no	2,00914574820004	11	no	Bacteria	Proteobacteria	Gammaproteobacteria	Pseudomonadales	Pseudomonadaceae	Pseudomonas
2	OTU_16S_10	1,45942790426153	20	no	0,0722764295443805	6	no	11,9819030939872	12	no	Bacteria	Proteobacteria	Betaproteobacteria	Betaproteobacteriales	Burkholderiaceae	Methylibium
3	OTU_16S_100	0,195436432396761	5	yes	0	0	no	0	0	no	Bacteria	Bacteroidetes	Bacteroidia	Cytophagales	Cytophagales_unclassified	Cytophagales_unclassified
4	OTU_16S_1000	0,00253813548567223	1	no	0,00555972534956773	2	no	0,00972951936174353	2	no	Bacteria	Proteobacteria	Deltaproteobacteria	Sva0485	Sva0485_fa	Sva0485_ge
5	OTU_16S_1001	0,00253813548567223	1	no	0,00277986267478387	1	no	0,00972951936174353	2	no	Bacteria	Proteobacteria	Gammaproteobacteria	Xanthomonadales	Xanthomonadaceae	Silanimonas
6	OTU_16S_1003	0,00761440645701668	2	yes	0	0	no	0	0	no	Bacteria	Bacteroidetes	Bacteroidia	Bacteroidales	Paludibacteraceae	Paludibacter
7	OTU_16S_1006	0,0279194903423945	2	yes	0	0	no	0	0	no	Bacteria	Proteobacteria	Betaproteobacteria	Betaproteobacteriales	Neisseriaceae	uncultured
8	OTU_16S_1008	0,00507627097134445	2	no	0,00277986267478387	1	no	0,00972951936174353	2	no	Bacteria	Bacteroidetes	Bacteroidia	Bacteroidales	Bacteroidetes_BD2-2	Bacteroidetes_BD2-2_ge
9	OTU_16S_1009	0,00507627097134445	1	yes	0	0	no	0	0	no	Bacteria	Firmicutes	Bacilli	Bacillales	Thermoactinomycetaceae	Baia
10	OTU_16S_1010	0,0126906774283611	2	no	0,0166791760487032	4	no	0,0340533177661024	3	no	Bacteria	Proteobacteria	Alphaproteobacteria	Caulobacterales	Caulobacteraceae	Phenylobacterium
11	OTU_16S_1011	0,0126906774283611	4	yes	0	0	no	0	0	no	Bacteria	Planctomycetes	Planctomycetacia	Gemmatales	Gemmataceae	Gemmata
12	OTU_16S_1014	0,0736059290844945	4	yes	0	0	no	0	0	no	Bacteria	WPS-2	WPS-2_cl	WPS-2_or	WPS-2_fa	WPS-2_ge
13	OTU_16S_1016	0,00761440645701668	1	yes	0	0	no	0	0	no	Bacteria	Patescibacteria	Parcubacteria	Parcubacteria_unclassified	Parcubacteria_unclassified	Parcubacteria_unclassified
14	OTU_16S_1017	0,0203050838853778	4	yes	0	0	no	0	0	no	Bacteria	Armatimonadetes	Fimbriimonadia	Fimbriimonadales	Fimbriimonadaceae	Fimbriimonadaceae_ge
15	OTU_16S_1019	0,00761440645701668	3	no	0	0	no	0,00486475968087176	1	no	Bacteria	Actinobacteria	Acidimicrobiia	Actinomarinales	uncultured	uncultured_ge
16	OTU_16S_102	0,210665245310795	8	no	0,00277986267478387	1	no	0,00486475968087176	1	no	Bacteria	Bacteroidetes	Bacteroidia	Flavobacteriales	Flavobacteriaceae	Flavobacterium
17	OTU_16S_1020	0	0	no	0,0083395880243516	2	yes	0	0	no	Bacteria	Nitrospirae	Nitrospira	Nitrospirales	Nitrospiraceae	Nitrospira
18	OTU_16S_1021	0,0253813548567223	4	yes	0	0	no	0	0	no	Bacteria	Actinobacteria	Acidimicrobiia	Microtrichales	Iamiaceae	Iamia
19	OTU_16S_1022	0	0	no	0,00277986267478387	1	yes	0	0	no	Bacteria	Cyanobacteria	Oxyphotobacteria	Nostocales	Phormidiaceae	Tychonema_CCAP_1459-11B
20	OTU_16S_103	0,322343206680373	8	yes	0	0	no	0	0	no	Bacteria	Cyanobacteria	Melainabacteria	Vampirovibrionales	Vampirovibrionales_fa	Vampirovibrionales_ge
21	OTU_16S_104	0,335033884108734	20	no	0,061156978845245	8	no	0,00486475968087176	1	no	Bacteria	Proteobacteria	Alphaproteobacteria	Rhizobiales	Xanthobacteraceae	Pseudorhodoplanes
22	OTU_16S_105	0,0304576258280667	6	no	0,0472576654713257	9	no	0,00972951936174353	1	no	Bacteria	Firmicutes	Clostridia	Clostridiales	Lachnospiraceae	Anaerostipes
23	OTU_16S_106	0,0837584710271834	6	no	0,0722764295443805	8	no	0,00486475968087176	1	no	Bacteria	Bacteroidetes	Bacteroidia	Chitinophagales	Chitinophagaceae	Sediminibacterium
24	OTU_16S_107	1,54318637528871	22	no	0,0250187640730548	3	no	0	0	no	Bacteria	Proteobacteria	Alphaproteobacteria	Rhodobacterales	Rhodobacteraceae	Tabrizicola
25	OTU_16S_108	0,220817787253484	8	yes	0	0	no	0	0	no	Bacteria	Patescibacteria	Gracilibacteria	Gracilibacteria_or	Gracilibacteria_fa	Gracilibacteria_ge
26	OTU_16S_109	0	0	no	0,00555972534956773	2	no	0,00486475968087176	1	no	Bacteria	Proteobacteria	Alphaproteobacteria	Sphingomonadales	Sphingomonadaceae	Sphingorhabdus
27	OTU_16S_11	3,04830071829234	21	no	0,0083395880243516	3	no	0,00486475968087176	1	no	Bacteria	Patescibacteria	Saccharimonadia	Saccharimonadales	Saccharimonadaceae	Saccharimonadaceae_ge
28	OTU_16S_110	0,0279194903423945	6	no	0,0305784894226225	5	no	0,00486475968087176	1	no	Bacteria	Bacteroidetes	Bacteroidia	Bacteroidales	Bacteroidaceae	Bacteroides
29	OTU_16S_111	0,185283890454072	4	yes	0	0	no	0	0	no	Bacteria	Bacteroidetes	Bacteroidia	Cytophagales	unclassified	unclassified
30	OTU_16S_112	0,20558897433945	6	yes	0	0	no	0	0	no	Bacteria	unclassified	unclassified	unclassified	unclassified	unclassified
31	OTU_16S_114	0,279194903423945	10	no	0,00277986267478387	1	no	0	0	no	Bacteria	WPS-2	WPS-2_cl	WPS-2_or	WPS-2_fa	WPS-2_ge
32	OTU_16S_115	0,00253813548567223	1	yes	0	0	no	0	0	no	Bacteria	Actinobacteria	Actinobacteria	Corynebacteriales	Mycobacteriaceae	Mycobacterium
33	OTU_16S_116	0,309652529252011	14	yes	0	0	no	0	0	no	Bacteria	Patescibacteria	Saccharimonadia	Saccharimonadales	Saccharimonadaceae	Saccharimonadaceae_ge
34	OTU_16S_119	0,195436432396761	18	no	0,00555972534956773	2	no	0	0	no	Bacteria	Proteobacteria	Alphaproteobacteria	Azospirillales	Azospirillaceae	Skermanella
35	OTU_16S_12	4,02548288027615	23	no	0,0500375281461096	12	no	0,00972951936174353	2	no	Bacteria	Actinobacteria	Actinobacteria	Corynebacteriales	Mycobacteriaceae	Mycobacterium
36	OTU_16S_120	0,197974567882434	14	no	0,00555972534956773	2	no	0	0	no	Bacteria	Bacteroidetes	Bacteroidia	Sphingobacteriales	env.OPS_17	env.OPS_17_ge
37	OTU_16S_121	0,406101677707556	10	no	0,0389180774469741	4	no	0,0681066355322047	5	no	Bacteria	Proteobacteria	Gammaproteobacteria	Xanthomonadales	Xanthomonadaceae	Pseudoxanthomonas
38	OTU_16S_122	0,104063554912561	7	yes	0	0	no	0	0	no	Bacteria	Proteobacteria	Deltaproteobacteria	Myxococcales	Sandaracinaceae	Sandaracinus
39	OTU_16S_124	0,266504225995584	7	yes	0	0	no	0	0	no	Bacteria	Bacteroidetes	Bacteroidia	Sphingobacteriales	env.OPS_17	env.OPS_17_ge
40	OTU_16S_125	0,00253813548567223	1	no	0,00277986267478387	1	no	0,802685347343841	4	no	Bacteria	Proteobacteria	Betaproteobacteria	Betaproteobacteriales	Burkholderiaceae	Curvibacter
41	OTU_16S_126	0,0253813548567223	7	no	0,0361382147721903	7	no	0,0291885580852306	6	no	Bacteria	Bacteroidetes	Bacteroidia	Bacteroidales	Bacteroidaceae	Bacteroides
42	OTU_16S_127	0,0406101677707556	11	no	0,0583771161704612	13	no	0,0389180774469741	6	no	Bacteria	Firmicutes	Clostridia	Clostridiales	Lachnospiraceae	Lachnoclostridium
43	OTU_16S_128	0	0	no	0,230728602007061	4	no	0,0437828371278459	4	no	Bacteria	Bacteroidetes	Bacteroidia	unclassified	unclassified	unclassified
44	OTU_16S_129	0,225894058224828	16	no	0,0305784894226225	6	no	0	0	no	Bacteria	Actinobacteria	Actinobacteria	Corynebacteriales	Nocardiaceae	Rhodococcus
45	OTU_16S_13	2,47468209853042	15	no	0,00555972534956773	2	no	0	0	no	Bacteria	Patescibacteria	Parcubacteria	Candidatus_Liptonbacteria	Candidatus_Liptonbacteria_fa	Candidatus_Liptonbacteria_ge
46	OTU_16S_130	0,215741516282139	11	yes	0	0	no	0	0	no	Bacteria	Proteobacteria	Gammaproteobacteria	Xanthomonadales	Rhodanobacteraceae	Aquimonas
47	OTU_16S_131	0,02284321937105	7	no	0,0305784894226225	8	no	0,00486475968087176	1	no	Bacteria	Planctomycetes	Planctomycetacia	Planctomycetales	Rubinisphaeraceae	uncultured
48	OTU_16S_132	0,0406101677707556	11	no	0,0472576654713257	11	no	0,0535123564895894	5	no	Bacteria	Firmicutes	Bacilli	Lactobacillales	Lactobacillaceae	Lactobacillus
49	OTU_16S_133	0,121830503312267	10	yes	0	0	no	0	0	no	Bacteria	Bacteroidetes	Bacteroidia	Sphingobacteriales	env.OPS_17	env.OPS_17_ge
50	OTU_16S_134	0,0431483032564278	5	yes	0	0	no	0	0	no	Bacteria	Bacteroidetes	Bacteroidia	Bacteroidetes_VC2.1_Bac22	Bacteroidetes_VC2.1_Bac22_fa	Bacteroidetes_VC2.1_Bac22_ge
51	OTU_16S_135	0,276656767938273	20	no	0,0138993133739193	4	no	0,126483751702666	5	no	Bacteria	Proteobacteria	Alphaproteobacteria	Reyranellales	Reyranellaceae	Reyranella
52	OTU_16S_136	0,203050838853778	13	yes	0	0	no	0	0	no	Bacteria	Proteobacteria	Alphaproteobacteria	unclassified	unclassified	unclassified
53	OTU_16S_138	0,0177669483997056	6	no	0,0194590387234871	3	no	0,00486475968087176	1	no	Bacteria	Bacteroidetes	Bacteroidia	Bacteroidales	Tannerellaceae	Parabacteroides
54	OTU_16S_139	0,0355338967994112	11	no	0,0361382147721903	6	no	0,00486475968087176	1	no	Bacteria	Bacteroidetes	Bacteroidia	Bacteroidales	Muribaculaceae	Muribaculaceae_ge
55	OTU_16S_14	0,738597426330618	13	no	4,21705167764712	14	no	4,9620548744892	10	no	Bacteria	Bacteroidetes	Bacteroidia	Flavobacteriales	Flavobacteriaceae	Flavobacterium
56	OTU_16S_140	0,124368638797939	11	yes	0	0	no	0	0	no	Bacteria	Proteobacteria	Gammaproteobacteria	Salinisphaerales	Solimonadaceae	uncultured
57	OTU_16S_141	0,213203380796467	7	yes	0	0	no	0	0	no	Bacteria	Proteobacteria	Betaproteobacteria	Betaproteobacteriales	Burkholderiaceae	Undibacterium
58	OTU_16S_143	0,241122871138861	4	no	0,00277986267478387	1	no	0	0	no	Bacteria	Chlamydiae	Chlamydiae	Chlamydiales	Chlamydiales_unclassified	Chlamydiales_unclassified
59	OTU_16S_144	0,0177669483997056	5	no	0,0277986267478387	6	no	0,0535123564895894	7	no	Bacteria	Proteobacteria	Deltaproteobacteria	Desulfovibrionales	Desulfovibrionaceae	uncultured
60	OTU_16S_145	0,0101525419426889	3	no	0,0222389013982709	7	no	0,00972951936174353	2	no	Bacteria	Firmicutes	Clostridia	Clostridiales	Lachnospiraceae	uncultured
61	OTU_16S_146	0,142135587197645	3	no	0,00277986267478387	1	no	0	0	no	Bacteria	Proteobacteria	Alphaproteobacteria	Rickettsiales	SM2D12	SM2D12_ge
62	OTU_16S_147	0,139597451711972	12	no	0,0444778027965419	6	no	0,141078030745281	6	no	Bacteria	Proteobacteria	Alphaproteobacteria	Rhizobiales	Beijerinckiaceae	Bosea
63	OTU_16S_148	0,0355338967994112	8	no	0,0333583520974064	6	no	0,111889472660051	10	no	Bacteria	Proteobacteria	Deltaproteobacteria	Desulfuromonadales	unclassified	unclassified
64	OTU_16S_149	0,1827457549684	13	no	0,0361382147721903	7	no	0	0	no	Bacteria	Proteobacteria	Alphaproteobacteria	Rhizobiales	Hyphomicrobiaceae	Hyphomicrobium
65	OTU_16S_15	1,26399147186477	17	no	0	0	no	0,00486475968087176	1	no	Bacteria	Cyanobacteria	Sericytochromatia	Sericytochromatia_or	Sericytochromatia_fa	Sericytochromatia_ge
66	OTU_16S_150	0,02284321937105	6	no	0,0778361548939482	10	no	0,111889472660051	9	no	Bacteria	Firmicutes	Clostridia	Clostridiales	Family_XII	Fusibacter
67	OTU_16S_151	0,0279194903423945	5	no	0,00555972534956773	2	no	0	0	no	Bacteria	Proteobacteria	Gammaproteobacteria	Salinisphaerales	Solimonadaceae	Nevskia
68	OTU_16S_153	0,2741186324526	6	no	0,0222389013982709	5	no	0,00486475968087176	1	no	Bacteria	Bacteroidetes	Bacteroidia	Sphingobacteriales	Sphingobacteriaceae	Pedobacter
69	OTU_16S_154	0,0659915226274779	4	yes	0	0	no	0	0	no	Bacteria	Bacteroidetes	Bacteroidia	Sphingobacteriales	NS11-12_marine_group	NS11-12_marine_group_ge
70	OTU_16S_157	0,170055077540039	13	yes	0	0	no	0	0	no	Bacteria	Acidobacteria	Blastocatellia_Subgroup_4	Blastocatellales	Blastocatellaceae	unclassified
71	OTU_16S_160	0,1827457549684	7	yes	0	0	no	0	0	no	Bacteria	Verrucomicrobia	Verrucomicrobiae	Verrucomicrobiales	DEV007	DEV007_ge
72	OTU_16S_161	0	0	no	0,00277986267478387	1	no	0,296750340533178	3	no	Bacteria	Bacteroidetes	Bacteroidia	Sphingobacteriales	Sphingobacteriaceae	Pedobacter
73	OTU_16S_162	0	0	no	0,214049425958358	6	no	0,00486475968087176	1	no	Bacteria	Bacteroidetes	Bacteroidia	Sphingobacteriales	env.OPS_17	env.OPS_17_ge
74	OTU_16S_163	0,0279194903423945	7	no	0,0138993133739193	5	no	0,00486475968087176	1	no	Bacteria	Proteobacteria	Betaproteobacteria	Betaproteobacteriales	Burkholderiaceae	Parasutterella
75	OTU_16S_164	0,106601690398233	6	yes	0	0	no	0	0	no	Bacteria	Proteobacteria	Alphaproteobacteria	Rhodospirillales	uncultured	uncultured_ge
76	OTU_16S_169	0,203050838853778	8	yes	0	0	no	0	0	no	Bacteria	Bacteroidetes	Bacteroidia	Cytophagales	Spirosomaceae	Runella
77	OTU_16S_17	0,982258432955151	23	no	2,54913407277681	21	no	2,41778556139327	12	no	Bacteria	Proteobacteria	Alphaproteobacteria	Sphingomonadales	Sphingomonadaceae	Sphingopyxis
78	OTU_16S_171	0,215741516282139	17	no	0,00277986267478387	1	no	0	0	no	Bacteria	Proteobacteria	Alphaproteobacteria	Rhizobiales	Devosiaceae	Devosia
79	OTU_16S_172	0	0	no	0,102854918967003	3	yes	0	0	no	Bacteria	Bacteroidetes	Bacteroidia	Chitinophagales	Chitinophagaceae	Terrimonas
80	OTU_16S_173	0,109139825883906	16	no	0,0250187640730548	1	no	0	0	no	Bacteria	Proteobacteria	Alphaproteobacteria	Caulobacterales	Hyphomonadaceae	Hyphomonas
81	OTU_16S_174	0,223355922739156	5	yes	0	0	no	0	0	no	Bacteria	Proteobacteria	Gammaproteobacteria	Xanthomonadales	Rhodanobacteraceae	uncultured
82	OTU_16S_175	0,238584735653189	11	yes	0	0	no	0	0	no	Bacteria	Chloroflexi	Anaerolineae	SBR1031	A4b	A4b_ge
83	OTU_16S_176	0,0685296581131501	1	yes	0	0	no	0	0	no	Bacteria	Patescibacteria	Saccharimonadia	Saccharimonadales	Saccharimonadaceae	Saccharimonadaceae_ge
84	OTU_16S_177	0,0253813548567223	8	no	0,0111194506991355	3	no	0	0	no	Bacteria	Firmicutes	Clostridia	Clostridiales	Ruminococcaceae	Ruminococcaceae_ge
85	OTU_16S_179	0,0862966065128557	15	yes	0	0	no	0	0	no	Bacteria	Planctomycetes	Planctomycetacia	Planctomycetales	uncultured	uncultured_ge
86	OTU_16S_18	1,32998299449225	14	no	0,00555972534956773	2	no	0	0	no	Bacteria	Bacteroidetes	Bacteroidia	Sphingobacteriales	env.OPS_17	env.OPS_17_ge
87	OTU_16S_180	0,0304576258280667	10	no	0,0111194506991355	4	no	0	0	no	Bacteria	Firmicutes	Clostridia	Clostridiales	Lachnospiraceae	Lachnospiraceae_NK4A136_group
88	OTU_16S_181	0,00507627097134445	2	no	0,00277986267478387	1	no	0,189725627553999	4	no	Bacteria	Bacteroidetes	Bacteroidia	Flavobacteriales	Flavobacteriaceae	Flavobacterium
89	OTU_16S_182	0,0939110129698723	3	yes	0	0	no	0	0	no	Bacteria	Proteobacteria	Betaproteobacteria	Betaproteobacteriales	Burkholderiaceae	AAP99
90	OTU_16S_183	0,0659915226274779	4	no	0	0	no	0,00486475968087176	1	no	Bacteria	Proteobacteria	Deltaproteobacteria	Myxococcales	Sandaracinaceae	Sandaracinus
91	OTU_16S_184	0,0888347419985279	4	yes	0	0	no	0	0	no	Bacteria	Proteobacteria	Alphaproteobacteria	Tistrellales	Geminicoccaceae	Candidatus_Alysiosphaera
92	OTU_16S_185	0,0837584710271834	14	yes	0	0	no	0	0	no	Bacteria	Planctomycetes	Planctomycetacia	uncultured	uncultured_fa	uncultured_ge
93	OTU_16S_188	0,129444909769283	12	yes	0	0	no	0	0	no	Bacteria	Chloroflexi	Anaerolineae	SBR1031	A4b	A4b_ge
94	OTU_16S_189	0,0253813548567223	6	no	0,0305784894226225	8	no	0,0778361548939482	7	no	Bacteria	Epsilonbacteraeota	Campylobacteria	Campylobacterales	Arcobacteraceae	Arcobacter
95	OTU_16S_19	0,197974567882434	8	no	3,07174825563617	13	no	0,880521502237789	10	no	Bacteria	Proteobacteria	Betaproteobacteria	Betaproteobacteriales	Burkholderiaceae	Limnobacter
96	OTU_16S_190	0,0862966065128557	9	yes	0	0	no	0	0	no	Bacteria	Chloroflexi	Anaerolineae	SBR1031	A4b	A4b_ge
97	OTU_16S_191	0,192898296911089	6	yes	0	0	no	0	0	no	Bacteria	Chlamydiae	Chlamydiae	Chlamydiales	Parachlamydiaceae	Candidatus_Protochlamydia
98	OTU_16S_192	0,0837584710271834	3	yes	0	0	no	0	0	no	Bacteria	Proteobacteria	Alphaproteobacteria	Micavibrionales	uncultured	uncultured_ge
99	OTU_16S_195	0,0609152516561334	5	yes	0	0	no	0	0	no	Bacteria	Planctomycetes	Planctomycetacia	Gemmatales	Gemmataceae	unclassified
100	OTU_16S_196	0	0	no	0,0277986267478387	6	no	0,160537069468768	6	no	Bacteria	Proteobacteria	Gammaproteobacteria	Xanthomonadales	Xanthomonadaceae	Arenimonas
101	OTU_16S_198	0	0	no	0,0528173908208934	3	yes	0	0	no	Bacteria	Bacteroidetes	Bacteroidia	Cytophagales	Cytophagales_unclassified	Cytophagales_unclassified
102	OTU_16S_199	0,126906774283611	13	yes	0	0	no	0	0	no	Bacteria	Planctomycetes	Planctomycetacia	Planctomycetales	Schlesneriaceae	Planctopirus
103	OTU_16S_2	4,22599558364425	23	no	6,98301503905707	19	no	21,813582409029	12	no	Bacteria	Proteobacteria	Betaproteobacteria	Betaproteobacteriales	Rhodocyclaceae	Methyloversatilis
104	OTU_16S_20	2,66504225995584	20	no	0,0389180774469741	9	no	0,0194590387234871	4	no	Bacteria	Proteobacteria	Alphaproteobacteria	Rhizobiales	Hyphomicrobiaceae	Hyphomicrobium
105	OTU_16S_200	0,078682200055839	8	no	0,0111194506991355	2	no	0,0437828371278459	5	no	Bacteria	Proteobacteria	Deltaproteobacteria	Myxococcales	P3OB-42	P3OB-42_ge
106	OTU_16S_202	0,0634533871418056	6	yes	0	0	no	0	0	no	Bacteria	Acidobacteria	Acidobacteriia	Solibacterales	Solibacteraceae_Subgroup_3	Paludibaculum
107	OTU_16S_203	0,0761440645701668	4	yes	0	0	no	0	0	no	Bacteria	Bacteroidetes	Bacteroidia	Cytophagales	Cyclobacteriaceae	Cyclobacteriaceae_unclassified
108	OTU_16S_207	0,172593213025711	6	yes	0	0	no	0	0	no	Bacteria	Proteobacteria	Deltaproteobacteria	Bdellovibrionales	Bdellovibrionaceae	Bdellovibrio
109	OTU_16S_208	0,0583771161704612	9	no	0,0861757429182998	9	no	0,0194590387234871	3	no	Bacteria	Proteobacteria	Alphaproteobacteria	Rhizobiales	Rhizobiaceae	Aliihoeflea
110	OTU_16S_209	0,116754232340922	7	yes	0	0	no	0	0	no	Bacteria	Actinobacteria	Actinobacteria	Corynebacteriales	Nocardiaceae	Rhodococcus
111	OTU_16S_21	1,86045331099774	8	no	0	0	no	0,00972951936174353	1	no	Bacteria	Patescibacteria	Parcubacteria	Candidatus_Zambryskibacteria	Candidatus_Zambryskibacteria_fa	Candidatus_Zambryskibacteria_ge
112	OTU_16S_211	0,0533008451991167	5	no	0,0222389013982709	5	no	0	0	no	Bacteria	Proteobacteria	Deltaproteobacteria	Bdellovibrionales	Bdellovibrionaceae	Bdellovibrio
113	OTU_16S_212	0,111677961369578	8	yes	0	0	no	0	0	no	Bacteria	Bacteroidetes	Bacteroidia	Flavobacteriales	Crocinitomicaceae	Fluviicola
114	OTU_16S_213	0,0761440645701668	12	yes	0	0	no	0	0	no	Bacteria	Planctomycetes	Planctomycetacia	Pirellulales	Pirellulaceae	Pir4_lineage
115	OTU_16S_214	0,0710677935988223	6	yes	0	0	no	0	0	no	Bacteria	Bacteroidetes	Bacteroidia	Chitinophagales	37-13	37-13_ge
116	OTU_16S_216	0,111677961369578	5	yes	0	0	no	0	0	no	Bacteria	Bacteroidetes	Bacteroidia	Cytophagales	Spirosomaceae	Runella
117	OTU_16S_218	0,00253813548567223	1	no	0,0528173908208934	8	no	0	0	no	Bacteria	Proteobacteria	Betaproteobacteria	Betaproteobacteriales	TRA3-20	TRA3-20_ge
118	OTU_16S_219	0,0837584710271834	10	no	0,0083395880243516	2	no	0	0	no	Bacteria	Bacteroidetes	Bacteroidia	Flavobacteriales	Flavobacteriaceae	Flavobacterium
119	OTU_16S_221	0,0203050838853778	4	no	0,0083395880243516	3	no	0,00486475968087176	1	no	Bacteria	Firmicutes	Erysipelotrichia	Erysipelotrichales	Erysipelotrichaceae	Erysipelatoclostridium
120	OTU_16S_223	0,126906774283611	2	yes	0	0	no	0	0	no	Bacteria	Cyanobacteria	Sericytochromatia	Sericytochromatia_or	Sericytochromatia_fa	Sericytochromatia_ge
121	OTU_16S_224	0	0	no	0,00277986267478387	1	no	0,116754232340922	4	no	Bacteria	Proteobacteria	Betaproteobacteria	Betaproteobacteriales	TRA3-20	TRA3-20_ge
122	OTU_16S_225	0,0101525419426889	4	no	0,0138993133739193	5	no	0,00972951936174353	2	no	Bacteria	Bacteroidetes	Bacteroidia	Bacteroidales	Marinifilaceae	Odoribacter
123	OTU_16S_226	0,0710677935988223	8	yes	0	0	no	0	0	no	Bacteria	Bacteroidetes	Bacteroidia	Chitinophagales	Saprospiraceae	Haliscomenobacter
124	OTU_16S_227	0,177669483997056	10	no	0,00555972534956773	1	no	0,00486475968087176	1	no	Bacteria	Proteobacteria	Gammaproteobacteria	Aeromonadales	Aeromonadaceae	Aeromonas
125	OTU_16S_228	0,0939110129698723	12	yes	0	0	no	0	0	no	Bacteria	Gemmatimonadetes	Gemmatimonadetes	Gemmatimonadales	Gemmatimonadaceae	Gemmatimonas
126	OTU_16S_229	0,0507627097134445	9	no	0	0	no	0,00486475968087176	1	no	Bacteria	Dependentiae	Babeliae	Babeliales	Babeliales_unclassified	Babeliales_unclassified
127	OTU_16S_23	0,00507627097134445	2	no	2,43237984043588	13	no	0,943763378089122	7	no	Bacteria	Proteobacteria	Betaproteobacteria	Betaproteobacteriales	Methylophilaceae	Methylophilus
128	OTU_16S_231	0,0812203355415112	3	yes	0	0	no	0	0	no	Bacteria	Proteobacteria	Gammaproteobacteria	Diplorickettsiales	Diplorickettsiaceae	Aquicella
129	OTU_16S_232	0,101525419426889	9	yes	0	0	no	0	0	no	Bacteria	Proteobacteria	Alphaproteobacteria	Micavibrionales	uncultured	uncultured_ge
130	OTU_16S_235	0,00253813548567223	1	no	0,0583771161704612	7	no	0,0145942790426153	3	no	Bacteria	Proteobacteria	Alphaproteobacteria	Sphingomonadales	Sphingomonadaceae	Sphingomonas
131	OTU_16S_236	0,0203050838853778	7	no	0,00555972534956773	2	no	0,00486475968087176	1	no	Bacteria	Bacteroidetes	Bacteroidia	Bacteroidales	Prevotellaceae	Prevotellaceae_UCG-001
132	OTU_16S_237	0,0736059290844945	10	yes	0	0	no	0	0	no	Bacteria	Bacteroidetes	Bacteroidia	Flavobacteriales	Weeksellaceae	Chryseobacterium
133	OTU_16S_238	0,0685296581131501	5	yes	0	0	no	0	0	no	Bacteria	Bacteroidetes	Bacteroidia	unclassified	unclassified	unclassified
134	OTU_16S_24	2,1929490596208	23	no	0,00277986267478387	1	no	0	0	no	Bacteria	Bacteroidetes	Bacteroidia	Flavobacteriales	Weeksellaceae	Chryseobacterium
135	OTU_16S_240	0,055838980684789	8	yes	0	0	no	0	0	no	Bacteria	Planctomycetes	Planctomycetacia	Pirellulales	Pirellulaceae	Pir4_lineage
136	OTU_16S_243	0,0888347419985279	4	yes	0	0	no	0	0	no	Bacteria	Bacteroidetes	Bacteroidia	Bacteroidales	Rikenellaceae	uncultured
137	OTU_16S_244	0,00761440645701668	3	no	0,0111194506991355	4	no	0,0243237984043588	4	no	Bacteria	Bacteroidetes	Bacteroidia	Bacteroidales	Muribaculaceae	Muribaculaceae_ge
138	OTU_16S_246	0	0	no	0,0250187640730548	6	no	0,00486475968087176	1	no	Bacteria	Proteobacteria	Alphaproteobacteria	Rhizobiales	Rhizobiales_Incertae_Sedis	Phreatobacter
139	OTU_16S_248	0	0	no	0,0528173908208934	8	yes	0	0	no	Bacteria	Firmicutes	Bacilli	Bacillales	Thermoactinomycetaceae	Planifilum
140	OTU_16S_249	0,00507627097134445	2	no	0,0361382147721903	6	no	0	0	no	Bacteria	Proteobacteria	Alphaproteobacteria	Rhizobiales	Rhizobiales_Incertae_Sedis	Nordella
141	OTU_16S_250	0,0279194903423945	7	no	0,0138993133739193	5	no	0,0243237984043588	5	no	Bacteria	Firmicutes	Erysipelotrichia	Erysipelotrichales	Erysipelotrichaceae	Dubosiella
142	OTU_16S_251	0,106601690398233	6	yes	0	0	no	0	0	no	Bacteria	Planctomycetes	Planctomycetacia	Pirellulales	Pirellulaceae	Pirellula
143	OTU_16S_252	0	0	no	0,0111194506991355	4	yes	0	0	no	Bacteria	Actinobacteria	Actinobacteria	Corynebacteriales	Nocardiaceae	Nocardia
144	OTU_16S_253	0,154826264626006	13	yes	0	0	no	0	0	no	Bacteria	Planctomycetes	Planctomycetacia	Pirellulales	Pirellulaceae	Pir4_lineage
145	OTU_16S_254	0,0659915226274779	10	yes	0	0	no	0	0	no	Bacteria	Bacteroidetes	Bacteroidia	Sphingobacteriales	NS11-12_marine_group	NS11-12_marine_group_ge
146	OTU_16S_255	0,0380720322850834	5	yes	0	0	no	0	0	no	Bacteria	Bacteroidetes	Bacteroidia	Sphingobacteriales	Sphingobacteriaceae	Solitalea
147	OTU_16S_257	0	0	no	0,0277986267478387	6	yes	0	0	no	Bacteria	Firmicutes	Bacilli	Bacillales	Alicyclobacillaceae	Tumebacillus
148	OTU_16S_258	0	0	no	0,0806160175687321	9	yes	0	0	no	Bacteria	Firmicutes	Bacilli	Bacillales	Paenibacillaceae	Paenibacillus
149	OTU_16S_26	0,0329957613137389	4	no	0,69774553137075	6	no	2,78750729713952	10	no	Bacteria	Bacteroidetes	Bacteroidia	Cytophagales	Cyclobacteriaceae	Algoriphagus
150	OTU_16S_260	0,0329957613137389	7	yes	0	0	no	0	0	no	Bacteria	Chloroflexi	Anaerolineae	SBR1031	A4b	unclassified
151	OTU_16S_261	0	0	no	0,0555972534956773	9	no	0,00486475968087176	1	no	Bacteria	Dependentiae	Babeliae	Babeliales	Vermiphilaceae	Vermiphilaceae_ge
152	OTU_16S_262	0,0736059290844945	9	yes	0	0	no	0	0	no	Bacteria	Chlamydiae	Chlamydiae	Chlamydiales	unclassified	unclassified
153	OTU_16S_264	0	0	no	0,0694965668695966	8	yes	0	0	no	Bacteria	Proteobacteria	Gammaproteobacteria	Legionellales	Legionellaceae	Legionella
154	OTU_16S_265	0	0	no	0,136213271064409	9	yes	0	0	no	Bacteria	Actinobacteria	Actinobacteria	Corynebacteriales	Mycobacteriaceae	Mycobacterium
155	OTU_16S_266	0,0659915226274779	4	no	0,00277986267478387	1	no	0	0	no	Bacteria	Bacteroidetes	Bacteroidia	Chitinophagales	Chitinophagaceae	unclassified
156	OTU_16S_267	0,0152288129140334	4	yes	0	0	no	0	0	no	Bacteria	Proteobacteria	Gammaproteobacteria	Gammaproteobacteria_unclassified	Gammaproteobacteria_unclassified	Gammaproteobacteria_unclassified
157	OTU_16S_268	0,0406101677707556	4	no	0,00277986267478387	1	no	0	0	no	Bacteria	Patescibacteria	Parcubacteria	Candidatus_Liptonbacteria	Candidatus_Liptonbacteria_fa	Candidatus_Liptonbacteria_ge
158	OTU_16S_269	0,0837584710271834	7	no	0,0083395880243516	3	no	0,00486475968087176	1	no	Bacteria	Proteobacteria	Alphaproteobacteria	Holosporales	Holosporaceae	uncultured
159	OTU_16S_27	2,23355922739156	16	no	0,0667167041948128	9	no	0,773496789258611	10	no	Bacteria	Proteobacteria	Betaproteobacteria	Betaproteobacteriales	Burkholderiaceae	Rhizobacter
160	OTU_16S_271	0,0406101677707556	6	no	0,00555972534956773	2	no	0	0	no	Bacteria	Dependentiae	Babeliae	Babeliales	Vermiphilaceae	Vermiphilaceae_ge
161	OTU_16S_272	0,00507627097134445	2	no	0,00555972534956773	2	no	0,0486475968087176	5	no	Bacteria	Bacteroidetes	Bacteroidia	Flavobacteriales	Flavobacteriaceae	Lutibacter
162	OTU_16S_273	0,0507627097134445	4	yes	0	0	no	0	0	no	Bacteria	Bacteroidetes	Bacteroidia	Flavobacteriales	NS9_marine_group	NS9_marine_group_ge
163	OTU_16S_274	0	0	no	0	0	no	0,141078030745281	5	yes	Bacteria	Gemmatimonadetes	Gemmatimonadetes	Gemmatimonadales	Gemmatimonadaceae	unclassified
164	OTU_16S_275	0,0685296581131501	10	no	0,00277986267478387	1	no	0,0924304339365635	5	no	Bacteria	Proteobacteria	Betaproteobacteria	Betaproteobacteriales	Burkholderiaceae	Cupriavidus
165	OTU_16S_276	0,152288129140334	13	yes	0	0	no	0	0	no	Bacteria	Chloroflexi	Anaerolineae	SBR1031	A4b	A4b_ge
166	OTU_16S_278	0	0	no	0,100075056292219	7	yes	0	0	no	Bacteria	Bacteroidetes	Bacteroidia	Bacteroidales	Bacteroidaceae	Bacteroides
167	OTU_16S_28	0,383258458336506	19	no	1,39827092541628	19	no	0,335668417980152	10	no	Bacteria	Proteobacteria	Alphaproteobacteria	Rhizobiales	Hyphomicrobiaceae	Hyphomicrobium
168	OTU_16S_280	0,0355338967994112	6	yes	0	0	no	0	0	no	Bacteria	Deinococcus-Thermus	Deinococci	Thermales	Thermaceae	Meiothermus
169	OTU_16S_282	0,00761440645701668	3	no	0,0277986267478387	8	no	0,0243237984043588	4	no	Bacteria	Bacteroidetes	Bacteroidia	Bacteroidales	Rikenellaceae	Alistipes
170	OTU_16S_283	0,0152288129140334	5	no	0,0222389013982709	6	no	0,00486475968087176	1	no	Bacteria	Firmicutes	Clostridia	Clostridiales	Lachnospiraceae	uncultured
171	OTU_16S_284	0,0634533871418056	9	yes	0	0	no	0	0	no	Bacteria	Proteobacteria	Gammaproteobacteria	Salinisphaerales	Solimonadaceae	uncultured
172	OTU_16S_286	0,0380720322850834	7	yes	0	0	no	0	0	no	Bacteria	Proteobacteria	Alphaproteobacteria	Caulobacterales	Hyphomonadaceae	Hirschia
173	OTU_16S_287	0,0862966065128557	2	yes	0	0	no	0	0	no	Bacteria	Bacteroidetes	Bacteroidia	Flavobacteriales	Weeksellaceae	Chryseobacterium
174	OTU_16S_288	0	0	no	0,0639368415200289	12	no	0,0145942790426153	1	no	Bacteria	Patescibacteria	Saccharimonadia	Saccharimonadales	Saccharimonadaceae	Saccharimonadaceae_ge
175	OTU_16S_289	0,152288129140334	6	yes	0	0	no	0	0	no	Bacteria	Proteobacteria	Betaproteobacteria	Betaproteobacteriales	Rhodocyclaceae	Azoarcus
176	OTU_16S_29	0,00507627097134445	2	no	1,59286131265116	10	no	0	0	no	Bacteria	Acidobacteria	Blastocatellia_Subgroup_4	Blastocatellales	Blastocatellaceae	JGI_0001001-H03
177	OTU_16S_290	0,00761440645701668	3	yes	0	0	no	0	0	no	Bacteria	Bacteroidetes	Bacteroidia	Bacteroidales	Rikenellaceae	uncultured
178	OTU_16S_291	0,0253813548567223	2	yes	0	0	no	0	0	no	Bacteria	Acidobacteria	Holophagae	Holophagales	Holophagaceae	Holophagaceae_ge
179	OTU_16S_292	0,0659915226274779	2	yes	0	0	no	0	0	no	Bacteria	Chlamydiae	Chlamydiae	Chlamydiales	unclassified	unclassified
180	OTU_16S_293	0,0329957613137389	4	yes	0	0	no	0	0	no	Bacteria	Proteobacteria	Alphaproteobacteria	Micavibrionales	uncultured	uncultured_ge
181	OTU_16S_294	0,00253813548567223	1	yes	0	0	no	0	0	no	Bacteria	Planctomycetes	OM190	OM190_or	OM190_fa	OM190_ge
182	OTU_16S_295	0,0989872839412168	5	no	0,00277986267478387	1	no	0	0	no	Bacteria	Proteobacteria	Gammaproteobacteria	Xanthomonadales	Xanthomonadaceae	Xanthomonas
183	OTU_16S_296	0	0	no	0,0083395880243516	2	yes	0	0	no	Bacteria	Firmicutes	Clostridia	Clostridiales	Lachnospiraceae	Lachnospiraceae_NK4A136_group
184	OTU_16S_297	0,0355338967994112	6	yes	0	0	no	0	0	no	Bacteria	Acidobacteria	Acidobacteriia	Solibacterales	Solibacteraceae_Subgroup_3	Bryobacter
185	OTU_16S_298	0,00253813548567223	1	no	0	0	no	0,0437828371278459	4	no	Bacteria	Proteobacteria	Betaproteobacteria	Betaproteobacteriales	Burkholderiaceae	Massilia
186	OTU_16S_299	0,0406101677707556	6	yes	0	0	no	0	0	no	Bacteria	Planctomycetes	Planctomycetacia	Planctomycetales	Schlesneriaceae	Schlesneria
187	OTU_16S_3	3,57115662834082	20	no	2,74650432268646	21	no	18,8412142440163	12	no	Bacteria	Proteobacteria	Alphaproteobacteria	Sphingomonadales	Sphingomonadaceae	Porphyrobacter
188	OTU_16S_30	0,0710677935988223	13	no	1,10360548188919	14	no	0,0194590387234871	3	no	Bacteria	Proteobacteria	Alphaproteobacteria	Rhizobiales	Beijerinckiaceae	Methylobacterium
189	OTU_16S_300	0,02284321937105	6	no	0,400300225168877	12	no	0	0	no	Bacteria	Actinobacteria	Actinobacteria	Corynebacteriales	Mycobacteriaceae	Mycobacterium
190	OTU_16S_301	0,0152288129140334	2	no	0,0222389013982709	6	no	0	0	no	Bacteria	Proteobacteria	Betaproteobacteria	Betaproteobacteriales	Rhodocyclaceae	Azospira
191	OTU_16S_302	0,0406101677707556	8	yes	0	0	no	0	0	no	Bacteria	Bacteroidetes	Bacteroidia	Cytophagales	Cytophagaceae	Cytophaga
192	OTU_16S_303	0,0710677935988223	6	no	0	0	no	0,00486475968087176	1	no	Bacteria	Cyanobacteria	Melainabacteria	Vampirovibrionales	Vampirovibrionales_fa	Vampirovibrionales_ge
193	OTU_16S_304	0	0	no	0,0555972534956773	8	yes	0	0	no	Bacteria	Chlamydiae	Chlamydiae	Chlamydiales	Parachlamydiaceae	Candidatus_Protochlamydia
194	OTU_16S_305	0,0482245742277723	7	yes	0	0	no	0	0	no	Bacteria	Acidobacteria	Acidobacteriia	Solibacterales	Solibacteraceae_Subgroup_3	Bryobacter
195	OTU_16S_307	0,0507627097134445	7	yes	0	0	no	0	0	no	Bacteria	Bacteroidetes	Ignavibacteria	OPB56	OPB56_fa	OPB56_ge
196	OTU_16S_308	0,0761440645701668	3	yes	0	0	no	0	0	no	Bacteria	Patescibacteria	Parcubacteria	unclassified	unclassified	unclassified
197	OTU_16S_31	0,230970329196172	18	no	0,311344619575793	13	no	0,00486475968087176	1	no	Bacteria	Firmicutes	Bacilli	Bacillales	Bacillaceae	Bacillus
198	OTU_16S_310	0,00253813548567223	1	no	0,0138993133739193	1	no	0,111889472660051	7	no	Bacteria	Bacteroidetes	Bacteroidia	Cytophagales	Microscillaceae	uncultured
199	OTU_16S_311	0,00253813548567223	1	no	0,00277986267478387	1	no	0,0486475968087176	3	no	Bacteria	Acidobacteria	Subgroup_6	Unknown_Order	Unknown_Family	Luteitalea
200	OTU_16S_312	0,0913728774842001	9	no	0,0945153309426514	4	no	0,00486475968087176	1	no	Bacteria	Proteobacteria	Gammaproteobacteria	Xanthomonadales	Xanthomonadaceae	Stenotrophomonas
201	OTU_16S_313	0,0126906774283611	4	no	0,0138993133739193	4	no	0,0145942790426153	3	no	Bacteria	Actinobacteria	Actinobacteria	Bifidobacteriales	Bifidobacteriaceae	Bifidobacterium
202	OTU_16S_314	0,119292367826595	7	no	0,00277986267478387	1	no	0	0	no	Bacteria	Bacteroidetes	Bacteroidia	Chitinophagales	Chitinophagaceae	uncultured
203	OTU_16S_315	0,0279194903423945	4	yes	0	0	no	0	0	no	Bacteria	Proteobacteria	Deltaproteobacteria	Bdellovibrionales	Bdellovibrionaceae	Bdellovibrio
204	OTU_16S_316	0,0406101677707556	2	yes	0	0	no	0	0	no	Bacteria	Proteobacteria	Alphaproteobacteria	Paracaedibacterales	Paracaedibacteraceae	Candidatus_Finniella
205	OTU_16S_317	0,0177669483997056	2	yes	0	0	no	0	0	no	Bacteria	Chlamydiae	Chlamydiae	Chlamydiales	Parachlamydiaceae	unclassified
206	OTU_16S_318	0,0964491484555446	3	yes	0	0	no	0	0	no	Bacteria	Dependentiae	Babeliae	Babeliales	UBA12409	UBA12409_ge
207	OTU_16S_319	0,00253813548567223	1	no	0,00555972534956773	2	no	0	0	no	Bacteria	Firmicutes	Clostridia	Clostridiales	Lachnospiraceae	Lachnospiraceae_NK4A136_group
208	OTU_16S_32	0,903576232899312	8	no	0,00277986267478387	1	no	0,00486475968087176	1	no	Bacteria	Patescibacteria	Parcubacteria	Parcubacteria_or	Parcubacteria_fa	Parcubacteria_ge
209	OTU_16S_320	0,0355338967994112	7	no	0,00277986267478387	1	no	0	0	no	Bacteria	Proteobacteria	Alphaproteobacteria	Rhizobiales	Hyphomicrobiaceae	Pedomicrobium
210	OTU_16S_321	0,0203050838853778	6	no	0,0111194506991355	4	no	0,00486475968087176	1	no	Bacteria	Firmicutes	Clostridia	Clostridiales	Lachnospiraceae	Lachnospiraceae_NK4A136_group
211	OTU_16S_322	0,0431483032564278	2	yes	0	0	no	0	0	no	Bacteria	Verrucomicrobia	Verrucomicrobiae	Opitutales	Puniceicoccaceae	unclassified
212	OTU_16S_323	0,0989872839412168	6	yes	0	0	no	0	0	no	Bacteria	Bacteroidetes	Bacteroidia	Bacteroidales	Rikenellaceae	Acetobacteroides
213	OTU_16S_325	0,00253813548567223	1	no	0,0083395880243516	2	no	0,0194590387234871	4	no	Bacteria	Firmicutes	Clostridia	Clostridiales	Lachnospiraceae	Fusicatenibacter
214	OTU_16S_327	0,0329957613137389	4	yes	0	0	no	0	0	no	Bacteria	Proteobacteria	Gammaproteobacteria	Ga0077536	Ga0077536_fa	Ga0077536_ge
215	OTU_16S_328	0,0355338967994112	5	yes	0	0	no	0	0	no	Bacteria	Bacteroidetes	Bacteroidia	unclassified	unclassified	unclassified
216	OTU_16S_329	0,00253813548567223	1	no	0,0111194506991355	3	no	0,00486475968087176	1	no	Bacteria	Firmicutes	Clostridia	Clostridiales	Lachnospiraceae	unclassified
217	OTU_16S_33	0,324881342166045	18	no	1,27873683040058	9	no	1,60050593500681	10	no	Bacteria	Proteobacteria	Betaproteobacteria	Betaproteobacteriales	Burkholderiaceae	Hydrogenophaga
218	OTU_16S_330	0,0609152516561334	6	no	0,0111194506991355	2	no	0	0	no	Bacteria	Bacteroidetes	Bacteroidia	Cytophagales	Microscillaceae	uncultured
219	OTU_16S_333	0,0380720322850834	3	no	0	0	no	0,00486475968087176	1	no	Bacteria	Bacteroidetes	Bacteroidia	Chitinophagales	37-13	37-13_ge
220	OTU_16S_335	0,0609152516561334	1	yes	0	0	no	0	0	no	Bacteria	Proteobacteria	Gammaproteobacteria	Diplorickettsiales	Diplorickettsiaceae	Aquicella
221	OTU_16S_336	0,0456864387421001	3	yes	0	0	no	0	0	no	Bacteria	Proteobacteria	Alphaproteobacteria	Rickettsiales	unclassified	unclassified
222	OTU_16S_337	0	0	no	0,0444778027965419	4	yes	0	0	no	Bacteria	Proteobacteria	Deltaproteobacteria	Myxococcales	Blfdi19	Blfdi19_ge
223	OTU_16S_339	0	0	no	0,0222389013982709	6	yes	0	0	no	Bacteria	Bacteroidetes	Bacteroidia	Sphingobacteriales	env.OPS_17	env.OPS_17_ge
224	OTU_16S_34	1,54826264626006	11	no	0,00555972534956773	1	no	0	0	no	Bacteria	Bacteroidetes	Bacteroidia	Flavobacteriales	Flavobacteriaceae	Flavobacterium
225	OTU_16S_340	0,0253813548567223	4	yes	0	0	no	0	0	no	Bacteria	Patescibacteria	Parcubacteria	Candidatus_Nomurabacteria	Candidatus_Nomurabacteria_fa	Candidatus_Nomurabacteria_ge
226	OTU_16S_343	0,0533008451991167	4	yes	0	0	no	0	0	no	Bacteria	Planctomycetes	Planctomycetacia	Isosphaerales	Isosphaeraceae	uncultured
227	OTU_16S_344	0,0609152516561334	2	yes	0	0	no	0	0	no	Bacteria	Verrucomicrobia	Verrucomicrobiae	Verrucomicrobiales	Verrucomicrobiaceae	Verrucomicrobium
228	OTU_16S_346	0,0380720322850834	4	no	0	0	no	0,00486475968087176	1	no	Bacteria	Acidobacteria	Acidobacteriia	Solibacterales	Solibacteraceae_Subgroup_3	Bryobacter
229	OTU_16S_35	0,0507627097134445	9	no	1,35101325994496	13	no	0,0194590387234871	3	no	Bacteria	Proteobacteria	Betaproteobacteria	Betaproteobacteriales	Burkholderiaceae	Variovorax
230	OTU_16S_351	0,0304576258280667	5	yes	0	0	no	0	0	no	Bacteria	Armatimonadetes	Fimbriimonadia	Fimbriimonadales	Fimbriimonadales_unclassified	Fimbriimonadales_unclassified
231	OTU_16S_352	0,0355338967994112	5	yes	0	0	no	0	0	no	Bacteria	Proteobacteria	Alphaproteobacteria	Rickettsiales	SM2D12	SM2D12_ge
232	OTU_16S_354	0,00507627097134445	2	no	0,00277986267478387	1	no	0	0	no	Bacteria	Firmicutes	Clostridia	Clostridiales	Lachnospiraceae	uncultured
233	OTU_16S_356	0,00253813548567223	1	yes	0	0	no	0	0	no	Bacteria	Chlamydiae	Chlamydiae	Chlamydiales	Parachlamydiaceae	uncultured
234	OTU_16S_357	0,0101525419426889	4	no	0,00555972534956773	2	no	0	0	no	Bacteria	Firmicutes	Clostridia	Clostridiales	Lachnospiraceae	uncultured
235	OTU_16S_358	0,0583771161704612	7	no	0,00555972534956773	2	no	0	0	no	Bacteria	Proteobacteria	Alphaproteobacteria	Sphingomonadales	Sphingomonadaceae	Sphingorhabdus
236	OTU_16S_359	0	0	no	0,0166791760487032	5	yes	0	0	no	Bacteria	Firmicutes	Bacilli	Bacillales	Bacillaceae	Ureibacillus
237	OTU_16S_36	0,101525419426889	11	no	0,177911211186167	5	no	2,54426931309593	10	no	Bacteria	Bacteroidetes	Bacteroidia	Chitinophagales	Chitinophagaceae	Lacibacter
238	OTU_16S_360	0,00253813548567223	1	no	0,0166791760487032	5	no	0,00972951936174353	2	no	Bacteria	Firmicutes	Clostridia	Clostridiales	Lachnospiraceae	unclassified
239	OTU_16S_361	0,00253813548567223	1	no	0,00555972534956773	2	no	0	0	no	Bacteria	Firmicutes	Clostridia	Clostridiales	Lachnospiraceae	Lachnospiraceae_NK4A136_group
240	OTU_16S_363	0,0634533871418056	14	yes	0	0	no	0	0	no	Bacteria	Proteobacteria	Alphaproteobacteria	Tistrellales	Geminicoccaceae	Geminicoccus
241	OTU_16S_364	0	0	no	0,00277986267478387	1	yes	0	0	no	Bacteria	Actinobacteria	Actinobacteria	Corynebacteriales	Nocardiaceae	Nocardia
242	OTU_16S_365	0,0609152516561334	9	no	0,00277986267478387	1	no	0	0	no	Bacteria	Proteobacteria	Betaproteobacteria	Betaproteobacteriales	Neisseriaceae	uncultured
243	OTU_16S_366	0,0533008451991167	2	yes	0	0	no	0	0	no	Bacteria	Bacteroidetes	Bacteroidia	Chitinophagales	Chitinophagaceae	Terrimonas
244	OTU_16S_367	0,0406101677707556	8	yes	0	0	no	0	0	no	Bacteria	Proteobacteria	Gammaproteobacteria	Alteromonadales	Alteromonadaceae	Rheinheimera
245	OTU_16S_369	0,0253813548567223	6	no	0,0277986267478387	6	no	0	0	no	Bacteria	Acidobacteria	Blastocatellia_Subgroup_4	Blastocatellales	Blastocatellaceae	Aridibacter
246	OTU_16S_37	0,0533008451991167	5	no	1,82358991465822	16	no	0,0340533177661024	5	no	Bacteria	Proteobacteria	Gammaproteobacteria	Pseudomonadales	Pseudomonadaceae	Pseudomonas
247	OTU_16S_370	0,0152288129140334	1	no	0,0250187640730548	5	no	0	0	no	Bacteria	Bacteroidetes	Bacteroidia	Bacteroidales	Tannerellaceae	Macellibacteroides
248	OTU_16S_371	0,00507627097134445	2	no	0,0166791760487032	6	no	0,00486475968087176	1	no	Bacteria	Epsilonbacteraeota	Campylobacteria	Campylobacterales	Arcobacteraceae	Arcobacter
249	OTU_16S_372	0,0177669483997056	3	yes	0	0	no	0	0	no	Bacteria	Proteobacteria	Alphaproteobacteria	Micavibrionales	uncultured	uncultured_ge
250	OTU_16S_373	0,0101525419426889	4	no	0,0138993133739193	5	no	0,00486475968087176	1	no	Bacteria	Bacteroidetes	Bacteroidia	Bacteroidales	Rikenellaceae	Alistipes
251	OTU_16S_374	0	0	no	0	0	no	0,102159953298307	7	yes	Bacteria	Proteobacteria	Alphaproteobacteria	Rhodospirillales	uncultured	uncultured_ge
252	OTU_16S_375	0,0329957613137389	5	yes	0	0	no	0	0	no	Bacteria	Proteobacteria	Alphaproteobacteria	Paracaedibacterales	Paracaedibacteraceae	Candidatus_Paracaedibacter
253	OTU_16S_377	0,0634533871418056	3	no	0,00277986267478387	1	no	0,00486475968087176	1	no	Bacteria	Proteobacteria	Deltaproteobacteria	Bdellovibrionales	Bacteriovoracaceae	Peredibacter
254	OTU_16S_379	0,0101525419426889	3	no	0,00555972534956773	1	no	0,00972951936174353	1	no	Bacteria	Planctomycetes	Planctomycetacia	Isosphaerales	Isosphaeraceae	Aquisphaera
255	OTU_16S_38	0,187822025939745	19	no	1,30375559447363	20	no	2,50535123564896	12	no	Bacteria	Actinobacteria	Actinobacteria	Micrococcales	Microbacteriaceae	unclassified
256	OTU_16S_380	0,1370593162263	12	no	0,00555972534956773	2	no	0	0	no	Bacteria	Actinobacteria	Thermoleophilia	Gaiellales	uncultured	uncultured_ge
257	OTU_16S_381	0	0	no	0,00277986267478387	1	no	0,00486475968087176	1	no	Bacteria	Bacteroidetes	Bacteroidia	Bacteroidales	Rikenellaceae	Alistipes
258	OTU_16S_382	0,538084722962512	7	yes	0	0	no	0	0	no	Bacteria	Proteobacteria	Deltaproteobacteria	Bdellovibrionales	Bdellovibrionaceae	Bdellovibrio
259	OTU_16S_383	0,0380720322850834	6	no	0	0	no	0,00486475968087176	1	no	Bacteria	Proteobacteria	Betaproteobacteria	Betaproteobacteriales	Burkholderiaceae	Simplicispira
260	OTU_16S_384	0,0533008451991167	7	yes	0	0	no	0	0	no	Bacteria	Proteobacteria	Alphaproteobacteria	Acetobacterales	Acetobacteraceae	unclassified
261	OTU_16S_385	0,00253813548567223	1	yes	0	0	no	0	0	no	Bacteria	Patescibacteria	ABY1	Candidatus_Magasanikbacteria	Candidatus_Magasanikbacteria_fa	Candidatus_Magasanikbacteria_ge
262	OTU_16S_386	0,0329957613137389	4	yes	0	0	no	0	0	no	Bacteria	Firmicutes	Clostridia	Clostridiales	Family_XII	Fusibacter
263	OTU_16S_387	0,0203050838853778	1	yes	0	0	no	0	0	no	Bacteria	Proteobacteria	Deltaproteobacteria	Bdellovibrionales	Bdellovibrionaceae	Bdellovibrio
264	OTU_16S_389	0,0126906774283611	1	no	0,00277986267478387	1	no	0,00486475968087176	1	no	Bacteria	Bacteroidetes	Bacteroidia	Sphingobacteriales	Sphingobacteriaceae	Pedobacter
265	OTU_16S_39	1,06094063301099	10	yes	0	0	no	0	0	no	Bacteria	Verrucomicrobia	Verrucomicrobiae	Verrucomicrobiales	Verrucomicrobiaceae	Brevifollis
266	OTU_16S_390	0,0177669483997056	5	no	0,0111194506991355	2	no	0	0	no	Bacteria	Firmicutes	Clostridia	Clostridiales	Ruminococcaceae	Oscillibacter
267	OTU_16S_391	0,0380720322850834	4	yes	0	0	no	0	0	no	Bacteria	Bacteroidetes	Bacteroidia	Cytophagales	Spirosomaceae	Runella
268	OTU_16S_392	0,02284321937105	3	yes	0	0	no	0	0	no	Bacteria	Proteobacteria	Deltaproteobacteria	Bdellovibrionales	Bacteriovoracaceae	Peredibacter
269	OTU_16S_396	0,0101525419426889	1	yes	0	0	no	0	0	no	Bacteria	Proteobacteria	Alphaproteobacteria	Rhodospirillales	uncultured	uncultured_ge
270	OTU_16S_398	0,0761440645701668	6	yes	0	0	no	0	0	no	Bacteria	Bacteroidetes	Bacteroidia	Sphingobacteriales	env.OPS_17	env.OPS_17_ge
271	OTU_16S_4	3,39348714434377	22	no	6,59383426458733	21	no	4,77719400661607	12	no	Bacteria	Proteobacteria	Alphaproteobacteria	Rhizobiales	Xanthobacteraceae	unclassified
272	OTU_16S_405	0,00253813548567223	1	yes	0	0	no	0	0	no	Bacteria	Patescibacteria	Parcubacteria	Candidatus_Liptonbacteria	Candidatus_Liptonbacteria_fa	Candidatus_Liptonbacteria_ge
273	OTU_16S_406	0,0126906774283611	5	no	0,00555972534956773	2	no	0,00486475968087176	1	no	Bacteria	Firmicutes	Clostridia	Clostridiales	Family_XI	Anaerosalibacter
274	OTU_16S_407	0	0	no	0,0166791760487032	3	yes	0	0	no	Bacteria	Bacteroidetes	Bacteroidia	Sphingobacteriales	KD3-93	KD3-93_ge
275	OTU_16S_409	0,02284321937105	2	yes	0	0	no	0	0	no	Bacteria	Verrucomicrobia	Verrucomicrobiae	Opitutales	Opitutaceae	IMCC26134
276	OTU_16S_41	0,00253813548567223	1	no	0,00277986267478387	1	no	0	0	no	Bacteria	Bacteria_unclassified	Bacteria_unclassified	Bacteria_unclassified	Bacteria_unclassified	Bacteria_unclassified
277	OTU_16S_410	0,00507627097134445	2	no	0,00277986267478387	1	no	0,00486475968087176	1	no	Bacteria	Firmicutes	Negativicutes	Selenomonadales	Veillonellaceae	Dialister
278	OTU_16S_413	0,00507627097134445	2	no	0,0166791760487032	5	no	0,00972951936174353	2	no	Bacteria	Firmicutes	Clostridia	Clostridiales	Lachnospiraceae	Dorea
279	OTU_16S_415	0	0	no	0,0277986267478387	3	yes	0	0	no	Bacteria	Proteobacteria	Alphaproteobacteria	Caulobacterales	Caulobacteraceae	Asticcacaulis
280	OTU_16S_416	0,055838980684789	7	yes	0	0	no	0	0	no	Bacteria	Planctomycetes	Planctomycetacia	Gemmatales	Gemmataceae	Fimbriiglobus
281	OTU_16S_417	0,0152288129140334	4	no	0,00555972534956773	2	no	0	0	no	Bacteria	Firmicutes	Clostridia	Clostridiales	Lachnospiraceae	unclassified
282	OTU_16S_418	0,0685296581131501	3	yes	0	0	no	0	0	no	Bacteria	Proteobacteria	Gammaproteobacteria	Legionellales	Legionellaceae	Legionella
283	OTU_16S_419	0,0126906774283611	4	yes	0	0	no	0	0	no	Bacteria	Proteobacteria	Deltaproteobacteria	Myxococcales	Sandaracinaceae	uncultured
284	OTU_16S_42	0,576156755247595	14	yes	0	0	no	0	0	no	Bacteria	Bacteroidetes	Bacteroidia	Cytophagales	Microscillaceae	uncultured
285	OTU_16S_420	0,0177669483997056	3	yes	0	0	no	0	0	no	Bacteria	Bacteroidetes	Ignavibacteria	OPB56	OPB56_fa	OPB56_ge
286	OTU_16S_421	0,00253813548567223	1	no	0,00277986267478387	1	no	0	0	no	Bacteria	Bacteroidetes	Bacteroidia	Bacteroidales	Muribaculaceae	Muribaculaceae_ge
287	OTU_16S_422	0,109139825883906	10	yes	0	0	no	0	0	no	Bacteria	Proteobacteria	Alphaproteobacteria	Acetobacterales	Acetobacteraceae	Roseomonas
288	OTU_16S_423	0,055838980684789	10	yes	0	0	no	0	0	no	Bacteria	Chloroflexi	Anaerolineae	SBR1031	A4b	OLB13
289	OTU_16S_427	0,00253813548567223	1	no	0,0806160175687321	4	no	0	0	no	Bacteria	Proteobacteria	Deltaproteobacteria	Bdellovibrionales	Bdellovibrionaceae	Bdellovibrio
290	OTU_16S_43	0,931495723241707	19	no	0	0	no	0,00486475968087176	1	no	Bacteria	Proteobacteria	Alphaproteobacteria	Caulobacterales	Hyphomonadaceae	SWB02
291	OTU_16S_430	0,0431483032564278	7	yes	0	0	no	0	0	no	Bacteria	Chloroflexi	Anaerolineae	SBR1031	A4b	A4b_unclassified
292	OTU_16S_431	0,0304576258280667	6	no	0,0194590387234871	6	no	0	0	no	Bacteria	Planctomycetes	Planctomycetacia	Gemmatales	Gemmataceae	uncultured
293	OTU_16S_432	0,0380720322850834	3	yes	0	0	no	0	0	no	Bacteria	Planctomycetes	Phycisphaerae	Phycisphaerales	Phycisphaeraceae	SM1A02
294	OTU_16S_434	0,0482245742277723	2	yes	0	0	no	0	0	no	Bacteria	Bacteroidetes	Ignavibacteria	OPB56	OPB56_fa	OPB56_ge
295	OTU_16S_435	0,0355338967994112	4	no	0,00277986267478387	1	no	0	0	no	Bacteria	Planctomycetes	Planctomycetacia	Gemmatales	Gemmataceae	unclassified
296	OTU_16S_436	0,0253813548567223	6	yes	0	0	no	0	0	no	Bacteria	Planctomycetes	Planctomycetacia	Gemmatales	Gemmataceae	Fimbriiglobus
297	OTU_16S_437	0,0862966065128557	4	yes	0	0	no	0	0	no	Bacteria	Actinobacteria	Actinobacteria	Propionibacteriales	Nocardioidaceae	Nocardioides
298	OTU_16S_438	0,104063554912561	10	yes	0	0	no	0	0	no	Bacteria	Proteobacteria	Gammaproteobacteria	Diplorickettsiales	Diplorickettsiaceae	uncultured
299	OTU_16S_440	0,0304576258280667	5	yes	0	0	no	0	0	no	Bacteria	Proteobacteria	Alphaproteobacteria	unclassified	unclassified	unclassified
300	OTU_16S_444	0,00253813548567223	1	no	0,00277986267478387	1	no	0	0	no	Bacteria	Epsilonbacteraeota	Campylobacteria	Campylobacterales	Helicobacteraceae	Helicobacter
301	OTU_16S_445	0,0253813548567223	1	yes	0	0	no	0	0	no	Bacteria	Proteobacteria	Gammaproteobacteria	Legionellales	Legionellaceae	Legionella
302	OTU_16S_446	0,00761440645701668	2	no	0,00277986267478387	1	no	0,00972951936174353	2	no	Bacteria	Acidobacteria	Blastocatellia_Subgroup_4	Blastocatellales	Blastocatellaceae	Blastocatella
303	OTU_16S_448	0,02284321937105	6	yes	0	0	no	0	0	no	Bacteria	Acidobacteria	Acidobacteriia	Solibacterales	Solibacteraceae_Subgroup_3	Bryobacter
304	OTU_16S_449	0,00253813548567223	1	yes	0	0	no	0	0	no	Bacteria	Firmicutes	Clostridia	Clostridiales	Clostridiaceae_1	Clostridium_sensu_stricto_13
305	OTU_16S_45	0,954338942612757	13	no	0,0138993133739193	3	no	0,0243237984043588	4	no	Bacteria	Bacteroidetes	Bacteroidia	Cytophagales	Microscillaceae	OLB12
306	OTU_16S_451	0,00507627097134445	2	yes	0	0	no	0	0	no	Bacteria	Firmicutes	Bacilli	Lactobacillales	Lactobacillaceae	Lactobacillus
307	OTU_16S_456	0,00507627097134445	2	no	0,0083395880243516	2	no	0,0145942790426153	3	no	Bacteria	Proteobacteria	Deltaproteobacteria	Desulfuromonadales	Sva1033	Sva1033_ge
308	OTU_16S_457	0,02284321937105	2	no	0,00277986267478387	1	no	0	0	no	Bacteria	Proteobacteria	unclassified	unclassified	unclassified	unclassified
309	OTU_16S_459	0,0203050838853778	7	yes	0	0	no	0	0	no	Bacteria	Planctomycetes	Planctomycetacia	Isosphaerales	Isosphaeraceae	Singulisphaera
310	OTU_16S_46	0,972105891012462	17	no	0,0083395880243516	3	no	0	0	no	Bacteria	Bacteroidetes	Bacteroidia	Flavobacteriales	Flavobacteriaceae	Flavobacterium
311	OTU_16S_462	0,0101525419426889	3	no	0	0	no	0,0145942790426153	3	no	Bacteria	Firmicutes	Clostridia	Clostridiales	Lachnospiraceae	Lachnospiraceae_unclassified
312	OTU_16S_463	0	0	no	0,00277986267478387	1	yes	0	0	no	Bacteria	Patescibacteria	Parcubacteria	Candidatus_Yanofskybacteria	Candidatus_Yanofskybacteria_fa	Candidatus_Yanofskybacteria_ge
313	OTU_16S_464	0	0	no	0,0166791760487032	5	yes	0	0	no	Bacteria	Proteobacteria	Gammaproteobacteria	Acidiferrobacterales	Acidiferrobacteraceae	uncultured
314	OTU_16S_465	0,0177669483997056	6	yes	0	0	no	0	0	no	Bacteria	Proteobacteria	Deltaproteobacteria	Myxococcales	Polyangiaceae	Pajaroellobacter
315	OTU_16S_466	0	0	no	0,0138993133739193	4	yes	0	0	no	Bacteria	Bacteroidetes	Bacteroidia	Sphingobacteriales	NS11-12_marine_group	NS11-12_marine_group_ge
316	OTU_16S_467	0,00507627097134445	2	no	0,00277986267478387	1	no	0,00972951936174353	2	no	Bacteria	Bacteroidetes	Bacteroidia	Bacteroidales	Prevotellaceae	Alloprevotella
317	OTU_16S_468	0	0	no	0,0166791760487032	4	yes	0	0	no	Bacteria	Bacteroidetes	Bacteroidia	Sphingobacteriales	Lentimicrobiaceae	Lentimicrobium
318	OTU_16S_47	0,139597451711972	20	no	0,144552859088761	21	no	0,199455146915742	12	no	Bacteria	Proteobacteria	Alphaproteobacteria	Rhodobacterales	Rhodobacteraceae	Defluviimonas
319	OTU_16S_472	0,0101525419426889	2	yes	0	0	no	0	0	no	Bacteria	Chlamydiae	Chlamydiae	Chlamydiales	Parachlamydiaceae	Neochlamydia
320	OTU_16S_474	0,00253813548567223	1	yes	0	0	no	0	0	no	Bacteria	Bacteroidetes	Bacteroidia	Sphingobacteriales	NS11-12_marine_group	NS11-12_marine_group_ge
321	OTU_16S_477	0,00253813548567223	1	no	0,0111194506991355	4	no	0,00486475968087176	1	no	Bacteria	Firmicutes	Clostridia	Clostridiales	Lachnospiraceae	Lachnospiraceae_UCG-006
322	OTU_16S_478	0,0304576258280667	6	yes	0	0	no	0	0	no	Bacteria	Proteobacteria	Gammaproteobacteria	EV818SWSAP88	EV818SWSAP88_fa	EV818SWSAP88_ge
323	OTU_16S_48	0,0101525419426889	3	no	0,667167041948128	5	no	0,0243237984043588	3	no	Bacteria	Bacteroidetes	Bacteroidia	Chitinophagales	Chitinophagaceae	Lacibacter
324	OTU_16S_481	0,00507627097134445	1	yes	0	0	no	0	0	no	Bacteria	Chloroflexi	Anaerolineae	RBG-13-54-9	RBG-13-54-9_fa	RBG-13-54-9_ge
325	OTU_16S_482	0,00507627097134445	2	no	0,00555972534956773	2	no	0,0145942790426153	2	no	Bacteria	Firmicutes	Erysipelotrichia	Erysipelotrichales	Erysipelotrichaceae	Dubosiella
326	OTU_16S_483	0,0533008451991167	7	no	0,00555972534956773	2	no	0	0	no	Bacteria	Bacteroidetes	Bacteroidia	Sphingobacteriales	NS11-12_marine_group	NS11-12_marine_group_ge
327	OTU_16S_484	0,0329957613137389	5	yes	0	0	no	0	0	no	Bacteria	Planctomycetes	Planctomycetacia	Pirellulales	Pirellulaceae	uncultured
328	OTU_16S_486	0	0	no	0,00277986267478387	1	yes	0	0	no	Bacteria	Proteobacteria	Betaproteobacteria	Betaproteobacteriales	Burkholderiaceae	Undibacterium
329	OTU_16S_489	0,00761440645701668	3	no	0,00555972534956773	2	no	0,00486475968087176	1	no	Bacteria	Bacteroidetes	Bacteroidia	Bacteroidales	Muribaculaceae	Muribaculaceae_ge
330	OTU_16S_49	0,563466077819234	4	no	0,0083395880243516	1	no	0	0	no	Bacteria	Patescibacteria	Parcubacteria	unclassified	unclassified	unclassified
331	OTU_16S_490	0,0152288129140334	3	no	0,00277986267478387	1	no	0	0	no	Bacteria	Actinobacteria	Acidimicrobiia	Microtrichales	Microtrichaceae	IMCC26207
332	OTU_16S_491	0,02284321937105	3	yes	0	0	no	0	0	no	Bacteria	Bacteroidetes	Bacteroidia	Bacteroidales	Rikenellaceae	Anaerocella
333	OTU_16S_492	0,00253813548567223	1	yes	0	0	no	0	0	no	Bacteria	Proteobacteria	Alphaproteobacteria	Rickettsiales	SM2D12	SM2D12_ge
334	OTU_16S_493	0,0126906774283611	4	yes	0	0	no	0	0	no	Bacteria	Proteobacteria	Deltaproteobacteria	unclassified	unclassified	unclassified
335	OTU_16S_496	0,00761440645701668	3	no	0,00277986267478387	1	no	0	0	no	Bacteria	Firmicutes	Clostridia	Clostridiales	Lachnospiraceae	Lachnospiraceae_UCG-001
336	OTU_16S_498	0,0126906774283611	3	yes	0	0	no	0	0	no	Bacteria	Dependentiae	Babeliae	Babeliales	unclassified	unclassified
337	OTU_16S_5	4,87575826797634	22	no	0,1723514858366	10	no	0,384316014788869	9	no	Bacteria	Proteobacteria	Alphaproteobacteria	Rhodobacterales	Rhodobacteraceae	Rhodobacter
338	OTU_16S_50	0,124368638797939	6	no	0,806160175687321	7	no	0,0778361548939482	6	no	Bacteria	Bacteroidetes	Bacteroidia	Chitinophagales	Chitinophagaceae	Sediminibacterium
339	OTU_16S_505	0,0355338967994112	3	yes	0	0	no	0	0	no	Bacteria	Proteobacteria	Alphaproteobacteria	Micavibrionales	uncultured	uncultured_ge
340	OTU_16S_507	0,0812203355415112	7	yes	0	0	no	0	0	no	Bacteria	Proteobacteria	Alphaproteobacteria	Paracaedibacterales	Paracaedibacteraceae	Candidatus_Paracaedibacter
341	OTU_16S_51	0,154826264626006	16	no	0,133433408389626	13	no	0,0486475968087176	4	no	Bacteria	Verrucomicrobia	Verrucomicrobiae	Verrucomicrobiales	Akkermansiaceae	Akkermansia
342	OTU_16S_510	0,0101525419426889	1	yes	0	0	no	0	0	no	Bacteria	Bacteroidetes	Bacteroidia	Chitinophagales	37-13	37-13_ge
343	OTU_16S_513	0	0	no	0,00277986267478387	1	yes	0	0	no	Bacteria	Actinobacteria	Coriobacteriia	Coriobacteriales	Atopobiaceae	Olsenella
344	OTU_16S_514	0	0	no	0,0166791760487032	2	no	0,00486475968087176	1	no	Bacteria	Proteobacteria	Gammaproteobacteria	Cellvibrionales	Cellvibrionaceae	Cellvibrio
345	OTU_16S_515	0,00253813548567223	1	no	0,00555972534956773	2	no	0,00486475968087176	1	no	Bacteria	Fusobacteria	Fusobacteriia	Fusobacteriales	Fusobacteriaceae	Psychrilyobacter
346	OTU_16S_52	0,911190639356329	13	no	0,00555972534956773	2	no	0	0	no	Bacteria	Bacteroidetes	Bacteroidia	Flavobacteriales	Flavobacteriaceae	Flavobacterium
347	OTU_16S_520	0,00253813548567223	1	no	0,0083395880243516	1	no	0	0	no	Bacteria	Proteobacteria	Deltaproteobacteria	unclassified	unclassified	unclassified
348	OTU_16S_522	0,0329957613137389	6	yes	0	0	no	0	0	no	Bacteria	Dependentiae	Babeliae	Babeliales	Babeliales_unclassified	Babeliales_unclassified
349	OTU_16S_523	0,0279194903423945	5	yes	0	0	no	0	0	no	Bacteria	Proteobacteria	Gammaproteobacteria	Xanthomonadales	Xanthomonadaceae	Pseudoxanthomonas
350	OTU_16S_526	0,00761440645701668	2	yes	0	0	no	0	0	no	Bacteria	Actinobacteria	Acidimicrobiia	Microtrichales	Iamiaceae	Iamia
351	OTU_16S_527	0,00253813548567223	1	no	0,00555972534956773	2	no	0,0194590387234871	4	no	Bacteria	Firmicutes	Clostridia	Clostridiales	Lachnospiraceae	Blautia
352	OTU_16S_529	0	0	no	0,00277986267478387	1	yes	0	0	no	Bacteria	Proteobacteria	Alphaproteobacteria	Rickettsiales	SM2D12	SM2D12_ge
353	OTU_16S_53	0,588847432675956	10	yes	0	0	no	0	0	no	Bacteria	Bacteroidetes	Bacteroidia	Chitinophagales	Chitinophagaceae	Sediminibacterium
354	OTU_16S_532	0,0126906774283611	2	yes	0	0	no	0	0	no	Bacteria	Bacteroidetes	Bacteroidia	Bacteroidales	Barnesiellaceae	uncultured
355	OTU_16S_533	0,00507627097134445	2	no	0,0111194506991355	4	no	0	0	no	Bacteria	Proteobacteria	Deltaproteobacteria	Desulfobacterales	Desulfobulbaceae	uncultured
356	OTU_16S_534	0,0126906774283611	2	yes	0	0	no	0	0	no	Bacteria	Proteobacteria	Alphaproteobacteria	Sneathiellales	Sneathiellaceae	unclassified
357	OTU_16S_535	0	0	no	0,0361382147721903	5	yes	0	0	no	Bacteria	Proteobacteria	Gammaproteobacteria	Legionellales	Legionellaceae	Legionella
358	OTU_16S_536	0,00507627097134445	1	yes	0	0	no	0	0	no	Bacteria	Proteobacteria	Alphaproteobacteria	Rickettsiales	SM2D12	SM2D12_ge
359	OTU_16S_537	0,0177669483997056	3	yes	0	0	no	0	0	no	Bacteria	Proteobacteria	Alphaproteobacteria	Rickettsiales	SM2D12	SM2D12_ge
360	OTU_16S_54	0,680220310160156	7	no	0,00277986267478387	1	no	0	0	no	Bacteria	Cyanobacteria	Melainabacteria	Obscuribacterales	Obscuribacterales_fa	Obscuribacterales_ge
361	OTU_16S_540	0,00253813548567223	1	no	0	0	no	0,00486475968087176	1	no	Bacteria	Bacteroidetes	Bacteroidia	Bacteroidales	Rikenellaceae	Rikenellaceae_RC9_gut_group
362	OTU_16S_541	0	0	no	0,00555972534956773	2	no	0,00486475968087176	1	no	Bacteria	Proteobacteria	Gammaproteobacteria	Chromatiales	Sedimenticolaceae	Sedimenticola
363	OTU_16S_547	0	0	no	0,00277986267478387	1	no	0,00486475968087176	1	no	Bacteria	Firmicutes	Clostridia	Clostridiales	Lachnospiraceae	uncultured
364	OTU_16S_549	0,0101525419426889	2	yes	0	0	no	0	0	no	Bacteria	Chloroflexi	Anaerolineae	SBR1031	A4b	A4b_ge
365	OTU_16S_55	1,80207619482728	22	no	0,00555972534956773	2	no	0,00486475968087176	1	no	Bacteria	Actinobacteria	Actinobacteria	Pseudonocardiales	Pseudonocardiaceae	Pseudonocardia
366	OTU_16S_550	0,0329957613137389	6	yes	0	0	no	0	0	no	Bacteria	Dependentiae	Babeliae	Babeliales	Vermiphilaceae	Vermiphilaceae_ge
367	OTU_16S_555	0	0	no	0,00555972534956773	2	yes	0	0	no	Bacteria	Proteobacteria	Gammaproteobacteria	Pseudomonadales	Moraxellaceae	Cavicella
368	OTU_16S_556	0,0126906774283611	4	yes	0	0	no	0	0	no	Bacteria	Planctomycetes	Planctomycetacia	Gemmatales	Gemmataceae	Gemmata
369	OTU_16S_559	0,0380720322850834	3	no	0,00277986267478387	1	no	0,0583771161704612	6	no	Bacteria	Proteobacteria	Alphaproteobacteria	Sphingomonadales	Sphingomonadaceae	Sphingobium
370	OTU_16S_56	0,192898296911089	14	no	0,119534095015706	9	no	1,98968670947655	8	no	Bacteria	Proteobacteria	Alphaproteobacteria	Caulobacterales	Caulobacteraceae	Brevundimonas
371	OTU_16S_560	0,0126906774283611	1	yes	0	0	no	0	0	no	Bacteria	Bacteroidetes	Bacteroidia	Bacteroidales	Paludibacteraceae	Paludibacter
372	OTU_16S_561	0,00253813548567223	1	yes	0	0	no	0	0	no	Bacteria	Proteobacteria	Alphaproteobacteria	unclassified	unclassified	unclassified
373	OTU_16S_563	0,0152288129140334	1	yes	0	0	no	0	0	no	Bacteria	Bacteroidetes	Bacteroidia	Chitinophagales	Chitinophagaceae	uncultured
374	OTU_16S_564	0,0253813548567223	8	yes	0	0	no	0	0	no	Bacteria	Proteobacteria	Alphaproteobacteria	Caedibacterales	Caedibacteraceae	Candidatus_Nucleicultrix
375	OTU_16S_566	0,0177669483997056	6	yes	0	0	no	0	0	no	Bacteria	Planctomycetes	Planctomycetacia	Gemmatales	Gemmataceae	unclassified
376	OTU_16S_567	0,00507627097134445	1	yes	0	0	no	0	0	no	Bacteria	Proteobacteria	Deltaproteobacteria	unclassified	unclassified	unclassified
377	OTU_16S_57	0,812203355415112	10	no	0	0	no	0,00486475968087176	1	no	Bacteria	Planctomycetes	OM190	OM190_or	OM190_fa	OM190_ge
378	OTU_16S_575	0,00761440645701668	3	yes	0	0	no	0	0	no	Bacteria	Planctomycetes	Planctomycetacia	Pirellulales	Pirellulaceae	Pir4_lineage
379	OTU_16S_579	0,0152288129140334	2	yes	0	0	no	0	0	no	Bacteria	Proteobacteria	Gammaproteobacteria	Diplorickettsiales	Diplorickettsiaceae	uncultured
380	OTU_16S_58	0,543160993933856	17	yes	0	0	no	0	0	no	Bacteria	Planctomycetes	Phycisphaerae	Tepidisphaerales	WD2101_soil_group	WD2101_soil_group_ge
381	OTU_16S_580	0	0	no	0,0166791760487032	5	yes	0	0	no	Bacteria	Verrucomicrobia	Verrucomicrobiae	Opitutales	Opitutaceae	Lacunisphaera
382	OTU_16S_581	0,0203050838853778	5	yes	0	0	no	0	0	no	Bacteria	Patescibacteria	Saccharimonadia	Saccharimonadales	Saccharimonadales_fa	Saccharimonadales_ge
383	OTU_16S_585	0,0380720322850834	2	yes	0	0	no	0	0	no	Bacteria	Deinococcus-Thermus	Deinococci	Deinococcales	Deinococcaceae	Deinococcus
384	OTU_16S_586	0,00761440645701668	3	no	0,00277986267478387	1	no	0,00486475968087176	1	no	Bacteria	Firmicutes	Clostridia	Clostridiales	Clostridiales_vadinBB60_group	Clostridiales_vadinBB60_group_ge
385	OTU_16S_588	0,375644051879489	20	no	0,0778361548939482	11	no	0,510799766491535	5	no	Bacteria	Proteobacteria	Betaproteobacteria	Betaproteobacteriales	Burkholderiaceae	Hydrogenophaga
386	OTU_16S_59	1,5990253559735	21	no	0,00277986267478387	1	no	0,00486475968087176	1	no	Bacteria	Acidobacteria	Blastocatellia_Subgroup_4	Blastocatellales	Blastocatellaceae	uncultured
387	OTU_16S_590	0,0126906774283611	4	no	0,00277986267478387	1	no	0,0145942790426153	2	no	Bacteria	Firmicutes	Clostridia	Clostridiales	Ruminococcaceae	Ruminococcaceae_ge
388	OTU_16S_594	0	0	no	0,0361382147721903	6	no	0,00486475968087176	1	no	Bacteria	Proteobacteria	Gammaproteobacteria	Xanthomonadales	Xanthomonadaceae	Lysobacter
389	OTU_16S_595	0	0	no	0,00277986267478387	1	yes	0	0	no	Bacteria	Firmicutes	Bacilli	Bacillales	Bacillaceae	Bacillus
390	OTU_16S_599	0	0	no	0	0	no	0,00486475968087176	1	yes	Bacteria	Actinobacteria	Actinobacteria	Frankiales	Acidothermaceae	Acidothermus
391	OTU_16S_6	5,35800401025407	23	no	1,33989380924582	19	no	1,31348511383538	12	no	Bacteria	Proteobacteria	Alphaproteobacteria	Sphingomonadales	Sphingomonadaceae	Blastomonas
392	OTU_16S_60	0,302038122794995	11	no	0,0500375281461096	9	no	1,49348122202763	4	no	Bacteria	Proteobacteria	Betaproteobacteria	Betaproteobacteriales	Burkholderiaceae	Acidovorax
393	OTU_16S_601	0,0482245742277723	2	yes	0	0	no	0	0	no	Bacteria	Chlamydiae	Chlamydiae	Chlamydiales	Parachlamydiaceae	Parachlamydiaceae_unclassified
394	OTU_16S_603	0,0203050838853778	2	yes	0	0	no	0	0	no	Bacteria	Proteobacteria	Gammaproteobacteria	Gammaproteobacteria_Incertae_Sedis	Unknown_Family	Candidatus_Berkiella
395	OTU_16S_605	0,403563542221884	11	yes	0	0	no	0	0	no	Bacteria	Acidobacteria	Blastocatellia_Subgroup_4	Blastocatellales	Blastocatellaceae	uncultured
396	OTU_16S_608	0,00253813548567223	1	yes	0	0	no	0	0	no	Bacteria	Chlamydiae	Chlamydiae	Chlamydiales	unclassified	unclassified
397	OTU_16S_61	0,3654915099368	6	yes	0	0	no	0	0	no	Bacteria	Patescibacteria	Parcubacteria	Candidatus_Azambacteria	Candidatus_Azambacteria_fa	Candidatus_Azambacteria_ge
398	OTU_16S_611	0,00253813548567223	1	yes	0	0	no	0	0	no	Bacteria	unclassified	unclassified	unclassified	unclassified	unclassified
399	OTU_16S_612	0,00253813548567223	1	no	0,00277986267478387	1	no	0	0	no	Bacteria	Deferribacteres	Deferribacteres	Deferribacterales	Deferribacteraceae	Mucispirillum
400	OTU_16S_614	0,0177669483997056	6	yes	0	0	no	0	0	no	Bacteria	Chlamydiae	Chlamydiae	Chlamydiales	Criblamydiaceae	uncultured
401	OTU_16S_62	0,624381329475367	6	yes	0	0	no	0	0	no	Bacteria	Patescibacteria	Parcubacteria	unclassified	unclassified	unclassified
402	OTU_16S_621	0,0177669483997056	3	yes	0	0	no	0	0	no	Bacteria	Planctomycetes	Planctomycetacia	Pirellulales	Pirellulaceae	uncultured
403	OTU_16S_623	0,0355338967994112	9	yes	0	0	no	0	0	no	Bacteria	Bacteroidetes	Bacteroidia	Sphingobacteriales	NS11-12_marine_group	NS11-12_marine_group_ge
404	OTU_16S_624	0,00253813548567223	1	no	0,0166791760487032	5	no	0	0	no	Bacteria	Cyanobacteria	Melainabacteria	Obscuribacterales	Obscuribacterales_fa	Obscuribacterales_ge
405	OTU_16S_625	0,0152288129140334	3	yes	0	0	no	0	0	no	Bacteria	Planctomycetes	Planctomycetacia	Gemmatales	Gemmataceae	uncultured
406	OTU_16S_628	0	0	no	0,0138993133739193	3	yes	0	0	no	Bacteria	Proteobacteria	Gammaproteobacteria	Pseudomonadales	Pseudomonadaceae	Pseudomonas
407	OTU_16S_63	0,51270336810579	13	no	0,00555972534956773	2	no	0,0340533177661024	2	no	Bacteria	Cyanobacteria	Melainabacteria	Obscuribacterales	Obscuribacterales_fa	Obscuribacterales_ge
408	OTU_16S_632	0,00253813548567223	1	no	0,00555972534956773	2	no	0,00486475968087176	1	no	Bacteria	Bacteroidetes	Bacteroidia	Bacteroidales	Rikenellaceae	Alistipes
409	OTU_16S_634	0,0203050838853778	3	yes	0	0	no	0	0	no	Bacteria	Bacteroidetes	Bacteroidia	Flavobacteriales	Flavobacteriaceae	Flavobacterium
410	OTU_16S_637	0,29696185182365	13	no	0,00555972534956773	2	no	0	0	no	Bacteria	Bacteroidetes	Bacteroidia	Flavobacteriales	Flavobacteriaceae	Flavobacterium
411	OTU_16S_638	0,00253813548567223	1	no	0,0472576654713257	7	no	0,0145942790426153	2	no	Bacteria	Proteobacteria	Alphaproteobacteria	Rhizobiales	Beijerinckiaceae	Methylobacterium
412	OTU_16S_64	0,0939110129698723	13	no	0,0917354682678676	11	no	0,0389180774469741	3	no	Bacteria	Bacteroidetes	Bacteroidia	Bacteroidales	Tannerellaceae	Parabacteroides
413	OTU_16S_640	0,00761440645701668	3	no	0,0083395880243516	2	no	0,0194590387234871	3	no	Bacteria	Firmicutes	Clostridia	Clostridiales	Lachnospiraceae	Blautia
414	OTU_16S_641	0	0	no	0,0166791760487032	3	yes	0	0	no	Bacteria	Proteobacteria	Deltaproteobacteria	Bdellovibrionales	Bdellovibrionaceae	Bdellovibrio
415	OTU_16S_642	0,0253813548567223	3	yes	0	0	no	0	0	no	Bacteria	Bacteroidetes	Bacteroidia	Chitinophagales	Saprospiraceae	uncultured
416	OTU_16S_645	0,00507627097134445	2	no	0,0083395880243516	2	no	0,00486475968087176	1	no	Bacteria	Bacteroidetes	Bacteroidia	Bacteroidales	Muribaculaceae	Muribaculaceae_ge
417	OTU_16S_646	0,00253813548567223	1	no	0,00277986267478387	1	no	0	0	no	Bacteria	Firmicutes	Clostridia	Clostridiales	Family_XI	Tissierella
418	OTU_16S_65	1,61679230437321	8	no	0,00555972534956773	1	no	0,00486475968087176	1	no	Bacteria	Proteobacteria	Gammaproteobacteria	Pseudomonadales	Pseudomonadaceae	Pseudomonas
419	OTU_16S_650	0	0	no	0,0305784894226225	6	yes	0	0	no	Bacteria	Proteobacteria	Alphaproteobacteria	Rhizobiales	Beijerinckiaceae	1174-901-12
420	OTU_16S_655	0,00507627097134445	2	yes	0	0	no	0	0	no	Bacteria	Cyanobacteria	Melainabacteria	Obscuribacterales	Obscuribacterales_fa	Obscuribacterales_ge
421	OTU_16S_656	0,00507627097134445	2	no	0,00277986267478387	1	no	0	0	no	Bacteria	Actinobacteria	Nitriliruptoria	Nitriliruptorales	Nitriliruptoraceae	Egicoccus
422	OTU_16S_657	0,0101525419426889	4	yes	0	0	no	0	0	no	Bacteria	Proteobacteria	Alphaproteobacteria	Rhodovibrionales	Fodinicurvataceae	uncultured
423	OTU_16S_659	0,0203050838853778	1	yes	0	0	no	0	0	no	Bacteria	Chlamydiae	Chlamydiae	Chlamydiales	Parachlamydiaceae	unclassified
424	OTU_16S_66	0,0634533871418056	11	no	0,90623523197954	12	no	0,588635921385484	9	no	Bacteria	Gemmatimonadetes	Gemmatimonadetes	Gemmatimonadales	Gemmatimonadaceae	Gemmatimonas
425	OTU_16S_665	0	0	no	0,0111194506991355	3	no	0,00486475968087176	1	no	Bacteria	Actinobacteria	Actinobacteria	Frankiales	Nakamurellaceae	Nakamurella
426	OTU_16S_666	0	0	no	0,0111194506991355	4	no	0,00486475968087176	1	no	Bacteria	Firmicutes	Clostridia	Clostridiales	Lachnospiraceae	GCA-900066575
427	OTU_16S_667	0	0	no	0,00277986267478387	1	yes	0	0	no	Bacteria	Actinobacteria	Actinobacteria	Corynebacteriales	Corynebacteriaceae	Corynebacterium_1
428	OTU_16S_668	0,00253813548567223	1	no	0	0	no	0,00486475968087176	1	no	Bacteria	Cyanobacteria	Oxyphotobacteria	Phormidesmiales	Nodosilineaceae	Nodosilinea_PCC-7104
429	OTU_16S_67	0,467016929363689	17	no	0,0750562922191644	11	no	0,233508464681845	4	no	Bacteria	Proteobacteria	Alphaproteobacteria	Caulobacterales	Caulobacteraceae	Brevundimonas
430	OTU_16S_670	0,00507627097134445	2	no	0,0111194506991355	3	no	0,0389180774469741	4	no	Bacteria	Proteobacteria	Alphaproteobacteria	Sphingomonadales	Sphingomonadaceae	Sphingomonadaceae_unclassified
431	OTU_16S_671	0,00761440645701668	2	no	0	0	no	0,0194590387234871	4	no	Bacteria	Proteobacteria	Gammaproteobacteria	Alteromonadales	Colwelliaceae	unclassified
432	OTU_16S_673	0,0355338967994112	8	yes	0	0	no	0	0	no	Bacteria	Acidobacteria	Blastocatellia_Subgroup_4	Blastocatellales	Blastocatellaceae	Blastocatella
433	OTU_16S_678	0,00507627097134445	1	yes	0	0	no	0	0	no	Bacteria	Bacteroidetes	Bacteroidia	Bacteroidales	Marinifilaceae	Marinifilum
434	OTU_16S_68	0	0	no	0,472576654713257	7	no	0,272426542128819	7	no	Bacteria	Proteobacteria	Gammaproteobacteria	Pseudomonadales	Moraxellaceae	Perlucidibaca
435	OTU_16S_681	0	0	no	0,00555972534956773	2	yes	0	0	no	Bacteria	Firmicutes	Bacilli	Bacillales	Thermoactinomycetaceae	Novibacillus
436	OTU_16S_682	0,0203050838853778	3	yes	0	0	no	0	0	no	Bacteria	Bacteroidetes	Rhodothermia	Rhodothermales	Rhodothermaceae	Rubrivirga
437	OTU_16S_687	0	0	no	0,0083395880243516	2	yes	0	0	no	Bacteria	Deinococcus-Thermus	Deinococci	Deinococcales	Trueperaceae	Truepera
438	OTU_16S_688	0,0126906774283611	2	no	0,0083395880243516	3	no	0	0	no	Bacteria	Proteobacteria	Gammaproteobacteria	Gammaproteobacteria_unclassified	Gammaproteobacteria_unclassified	Gammaproteobacteria_unclassified
439	OTU_16S_69	0,00761440645701668	2	no	0,939593584076947	12	no	0,00972951936174353	2	no	Bacteria	Proteobacteria	Alphaproteobacteria	Rhizobiales	Xanthobacteraceae	uncultured
440	OTU_16S_690	0	0	no	0,0111194506991355	3	yes	0	0	no	Bacteria	Firmicutes	Clostridia	Clostridiales	Heliobacteriaceae	Hydrogenispora
441	OTU_16S_692	0,0101525419426889	2	no	0,00277986267478387	1	no	0	0	no	Bacteria	Bacteroidetes	Bacteroidia	Chitinophagales	Chitinophagaceae	Flavihumibacter
442	OTU_16S_696	0	0	no	0,00277986267478387	1	yes	0	0	no	Bacteria	Patescibacteria	ABY1	Candidatus_Magasanikbacteria	Candidatus_Magasanikbacteria_fa	Candidatus_Magasanikbacteria_ge
443	OTU_16S_698	0	0	no	0,00277986267478387	1	yes	0	0	no	Bacteria	Bacteroidetes	Bacteroidia	Bacteroidales	Muribaculaceae	Muribaculaceae_ge
444	OTU_16S_699	0,00761440645701668	1	yes	0	0	no	0	0	no	Bacteria	Bacteroidetes	Bacteroidia	Sphingobacteriales	env.OPS_17	env.OPS_17_ge
445	OTU_16S_7	1,53811010431737	15	no	2,73260500931254	12	no	2,96750340533178	8	no	Bacteria	Proteobacteria	Alphaproteobacteria	Rhizobiales	Hyphomicrobiaceae	Hyphomicrobium
446	OTU_16S_70	0,00507627097134445	2	no	0	0	no	1,40591554777194	9	no	Bacteria	Gemmatimonadetes	Gemmatimonadetes	Gemmatimonadales	Gemmatimonadaceae	uncultured
447	OTU_16S_704	0,00253813548567223	1	no	0	0	no	0,00972951936174353	2	no	Bacteria	Epsilonbacteraeota	Campylobacteria	Campylobacterales	Arcobacteraceae	Arcobacter
448	OTU_16S_707	0,00507627097134445	2	no	0,00555972534956773	2	no	0	0	no	Bacteria	Cyanobacteria	Oxyphotobacteria	Nostocales	Microcystaceae	Chalicogloea_CCALA_975
449	OTU_16S_708	0	0	no	0,00555972534956773	2	yes	0	0	no	Bacteria	Proteobacteria	Betaproteobacteria	Betaproteobacteriales	Burkholderiaceae	unclassified
450	OTU_16S_709	0,00761440645701668	2	no	0,0083395880243516	3	no	0,00486475968087176	1	no	Bacteria	Proteobacteria	Alphaproteobacteria	Rhodospirillales	uncultured	uncultured_ge
451	OTU_16S_71	0,02284321937105	6	no	0,0138993133739193	4	no	0	0	no	Bacteria	Proteobacteria	Gammaproteobacteria	Pseudomonadales	Pseudomonadaceae	Pseudomonas
452	OTU_16S_711	0,0304576258280667	3	yes	0	0	no	0	0	no	Bacteria	Bacteroidetes	Bacteroidia	Flavobacteriales	Weeksellaceae	Chryseobacterium
453	OTU_16S_714	0	0	no	0	0	no	0,00486475968087176	1	yes	Bacteria	Proteobacteria	Alphaproteobacteria	Tistrellales	Geminicoccaceae	Candidatus_Alysiosphaera
454	OTU_16S_715	0	0	no	0,00555972534956773	2	yes	0	0	no	Bacteria	Firmicutes	Clostridia	Clostridiales	Lachnospiraceae	Lachnospiraceae_NK4A136_group
455	OTU_16S_716	0,00507627097134445	2	no	0,00277986267478387	1	no	0,00486475968087176	1	no	Bacteria	Bacteroidetes	Bacteroidia	Sphingobacteriales	Sphingobacteriaceae	Sphingobacterium
456	OTU_16S_717	0	0	no	0,00277986267478387	1	no	0,00486475968087176	1	no	Bacteria	Firmicutes	Clostridia	Clostridiales	unclassified	unclassified
457	OTU_16S_720	0,00253813548567223	1	yes	0	0	no	0	0	no	Bacteria	Bacteroidetes	Bacteroidia	Cytophagales	Cytophagaceae	Cytophaga
458	OTU_16S_721	0,00761440645701668	3	yes	0	0	no	0	0	no	Bacteria	Proteobacteria	Alphaproteobacteria	uncultured	uncultured_fa	uncultured_ge
459	OTU_16S_722	0,00253813548567223	1	yes	0	0	no	0	0	no	Bacteria	Planctomycetes	Planctomycetacia	Isosphaerales	Isosphaeraceae	Paludisphaera
460	OTU_16S_727	0,00253813548567223	1	no	0,00277986267478387	1	no	0	0	no	Bacteria	Actinobacteria	Actinobacteria	Propionibacteriales	Nocardioidaceae	Nocardioides
461	OTU_16S_73	0,3198050711947	10	yes	0	0	no	0	0	no	Bacteria	Proteobacteria	Deltaproteobacteria	Bdellovibrionales	Bdellovibrionaceae	Bdellovibrio
462	OTU_16S_731	0,00761440645701668	2	yes	0	0	no	0	0	no	Bacteria	Bacteroidetes	Rhodothermia	Rhodothermales	Rhodothermaceae	unclassified
463	OTU_16S_732	0,0989872839412168	7	yes	0	0	no	0	0	no	Bacteria	Verrucomicrobia	Verrucomicrobiae	Verrucomicrobiales	Verrucomicrobiaceae	Prosthecobacter
464	OTU_16S_734	0,00253813548567223	1	yes	0	0	no	0	0	no	Bacteria	Chloroflexi	Anaerolineae	uncultured	uncultured_fa	uncultured_ge
465	OTU_16S_735	0,00253813548567223	1	yes	0	0	no	0	0	no	Bacteria	Bacteroidetes	Bacteroidia	Bacteroidales	Prevotellaceae	Alloprevotella
466	OTU_16S_738	0,00507627097134445	2	yes	0	0	no	0	0	no	Bacteria	Proteobacteria	Deltaproteobacteria	Desulfobacterales	Desulfobacteraceae	Desulfofrigus
467	OTU_16S_739	0,0329957613137389	8	yes	0	0	no	0	0	no	Bacteria	Proteobacteria	Alphaproteobacteria	Micavibrionales	uncultured	uncultured_ge
468	OTU_16S_74	0,769055052158684	18	no	0,0250187640730548	4	no	0,00486475968087176	1	no	Bacteria	Proteobacteria	Alphaproteobacteria	Sphingomonadales	Sphingomonadaceae	Sphingobium
469	OTU_16S_740	0	0	no	0,0138993133739193	3	yes	0	0	no	Bacteria	Firmicutes	Clostridia	Clostridiales	Peptococcaceae	Desulfosporosinus
470	OTU_16S_742	0,00507627097134445	2	no	0,00555972534956773	2	no	0	0	no	Bacteria	Actinobacteria	Nitriliruptoria	Nitriliruptorales	Nitriliruptoraceae	Egicoccus
471	OTU_16S_743	3,84019898982208	22	no	15,820198482195	21	no	2,59291690990465	10	no	Bacteria	Proteobacteria	Gammaproteobacteria	Pseudomonadales	Pseudomonadaceae	unclassified
472	OTU_16S_745	0,0126906774283611	4	no	0,0194590387234871	4	no	0	0	no	Bacteria	Firmicutes	Bacilli	Bacillales	uncultured	uncultured_ge
473	OTU_16S_746	0,0126906774283611	1	yes	0	0	no	0	0	no	Bacteria	Planctomycetes	Planctomycetacia	Gemmatales	Gemmataceae	Fimbriiglobus
474	OTU_16S_75	0,591385568161628	21	no	0	0	no	0,00486475968087176	1	no	Bacteria	Proteobacteria	Alphaproteobacteria	Micavibrionales	uncultured	uncultured_ge
475	OTU_16S_750	0	0	no	0,00277986267478387	1	yes	0	0	no	Bacteria	Actinobacteria	Actinobacteria	Micrococcales	Micrococcaceae	Micrococcus
476	OTU_16S_755	0	0	no	0,0083395880243516	3	yes	0	0	no	Bacteria	Firmicutes	Bacilli	Bacillales	Planococcaceae	Domibacillus
477	OTU_16S_759	0,0355338967994112	9	no	0,0083395880243516	2	no	0	0	no	Bacteria	Bacteroidetes	Bacteroidia	Cytophagales	Cytophagaceae	Cytophaga
478	OTU_16S_76	0,393411000279195	3	yes	0	0	no	0	0	no	Bacteria	Bacteroidetes	Bacteroidia	Cytophagales	Spirosomaceae	Emticicia
479	OTU_16S_762	0,0126906774283611	2	yes	0	0	no	0	0	no	Bacteria	Proteobacteria	Deltaproteobacteria	unclassified	unclassified	unclassified
480	OTU_16S_763	0,00253813548567223	1	no	0,00277986267478387	1	no	0,00486475968087176	1	no	Bacteria	Actinobacteria	Nitriliruptoria	Nitriliruptorales	Nitriliruptoraceae	Nitriliruptoraceae_unclassified
481	OTU_16S_769	0,0126906774283611	5	yes	0	0	no	0	0	no	Bacteria	Planctomycetes	Planctomycetacia	Gemmatales	Gemmataceae	uncultured
482	OTU_16S_77	0,142135587197645	11	no	0,277986267478387	8	no	0	0	no	Bacteria	Cyanobacteria	Melainabacteria	Obscuribacterales	Obscuribacterales_fa	Obscuribacterales_ge
483	OTU_16S_771	0,00253813548567223	1	no	0,00555972534956773	1	no	0,0243237984043588	4	no	Bacteria	Firmicutes	Clostridia	Clostridiales	Lachnospiraceae	Anaerostipes
484	OTU_16S_772	0,0177669483997056	4	yes	0	0	no	0	0	no	Bacteria	Verrucomicrobia	Verrucomicrobiae	Pedosphaerales	Pedosphaeraceae	Pedosphaeraceae_ge
485	OTU_16S_775	0,00507627097134445	2	yes	0	0	no	0	0	no	Bacteria	unclassified	unclassified	unclassified	unclassified	unclassified
486	OTU_16S_776	0,00253813548567223	1	no	0,00277986267478387	1	no	0,00972951936174353	2	no	Bacteria	Tenericutes	Mollicutes	Izimaplasmatales	Izimaplasmataceae	Izimaplasma
487	OTU_16S_777	0	0	no	0,00277986267478387	1	yes	0	0	no	Bacteria	Proteobacteria	Gammaproteobacteria	Ectothiorhodospirales	Ectothiorhodospiraceae	Thioalkalivibrio
488	OTU_16S_778	0,00507627097134445	2	no	0,00277986267478387	1	no	0,0243237984043588	3	no	Bacteria	Bacteroidetes	Bacteroidia	Bacteroidales	Muribaculaceae	Muribaculaceae_ge
489	OTU_16S_779	0,00761440645701668	3	no	0,00277986267478387	1	no	0	0	no	Bacteria	Chloroflexi	Anaerolineae	Anaerolineales	Anaerolineaceae	ADurb.Bin120
490	OTU_16S_78	0,00253813548567223	1	no	0,269646679454035	6	no	0,0194590387234871	3	no	Bacteria	Cyanobacteria	Melainabacteria	Obscuribacterales	Obscuribacterales_fa	Obscuribacterales_ge
491	OTU_16S_782	0,00253813548567223	1	no	0,0083395880243516	2	no	0	0	no	Bacteria	Firmicutes	Clostridia	Clostridiales	Peptostreptococcaceae	Intestinibacter
492	OTU_16S_786	0,0101525419426889	2	yes	0	0	no	0	0	no	Bacteria	Patescibacteria	WS6_Dojkabacteria	WS6_Dojkabacteria_or	WS6_Dojkabacteria_fa	WS6_Dojkabacteria_ge
493	OTU_16S_788	0	0	no	0,00555972534956773	2	yes	0	0	no	Bacteria	Proteobacteria	Gammaproteobacteria	Legionellales	Legionellaceae	Legionella
494	OTU_16S_789	0	0	no	0,00277986267478387	1	yes	0	0	no	Bacteria	Actinobacteria	Actinobacteria	Corynebacteriales	Dietziaceae	Dietzia
495	OTU_16S_79	0,15990253559735	2	yes	0	0	no	0	0	no	Bacteria	Proteobacteria	Alphaproteobacteria	Micavibrionales	uncultured	uncultured_ge
496	OTU_16S_791	0,0101525419426889	4	no	0,00555972534956773	1	no	0,0243237984043588	4	no	Bacteria	Proteobacteria	Gammaproteobacteria	BD7-8	BD7-8_fa	BD7-8_ge
497	OTU_16S_793	0	0	no	0,00277986267478387	1	yes	0	0	no	Bacteria	Actinobacteria	Actinobacteria	Streptomycetales	Streptomycetaceae	Streptomyces
498	OTU_16S_797	0,0101525419426889	3	yes	0	0	no	0	0	no	Bacteria	Planctomycetes	Planctomycetacia	Isosphaerales	Isosphaeraceae	uncultured
499	OTU_16S_803	0	0	no	0,0083395880243516	2	yes	0	0	no	Bacteria	Actinobacteria	Actinobacteria	Pseudonocardiales	Pseudonocardiaceae	Saccharopolyspora
500	OTU_16S_806	0	0	no	0,00555972534956773	2	yes	0	0	no	Bacteria	Proteobacteria	Gammaproteobacteria	Cellvibrionales	Cellvibrionaceae	Cellvibrio
501	OTU_16S_807	0,00253813548567223	1	no	0,00277986267478387	1	no	0	0	no	Bacteria	Firmicutes	Clostridia	Clostridiales	Ruminococcaceae	Ruminococcaceae_unclassified
502	OTU_16S_810	0,00761440645701668	3	yes	0	0	no	0	0	no	Bacteria	Bacteroidetes	Bacteroidia	Chitinophagales	Chitinophagaceae	uncultured
503	OTU_16S_819	0,00507627097134445	2	yes	0	0	no	0	0	no	Bacteria	Proteobacteria	Betaproteobacteria	Betaproteobacteriales	unclassified	unclassified
504	OTU_16S_82	0,629457600446712	8	no	0,0083395880243516	3	no	0,00486475968087176	1	no	Bacteria	Proteobacteria	Alphaproteobacteria	Rickettsiales	SM2D12	SM2D12_ge
505	OTU_16S_822	0,00507627097134445	2	yes	0	0	no	0	0	no	Bacteria	Armatimonadetes	Fimbriimonadia	Fimbriimonadales	Fimbriimonadaceae	Fimbriimonadaceae_ge
506	OTU_16S_823	0	0	no	0,0138993133739193	1	yes	0	0	no	Bacteria	Proteobacteria	Alphaproteobacteria	Rickettsiales	SM2D12	SM2D12_ge
507	OTU_16S_828	0,00253813548567223	1	no	0,00277986267478387	1	no	0	0	no	Bacteria	Firmicutes	Clostridia	Clostridiales	Lachnospiraceae	Marvinbryantia
508	OTU_16S_83	0,213203380796467	8	no	0,00277986267478387	1	no	0	0	no	Bacteria	Bacteroidetes	Bacteroidia	Sphingobacteriales	unclassified	unclassified
509	OTU_16S_836	0	0	no	0,00277986267478387	1	yes	0	0	no	Bacteria	Firmicutes	Erysipelotrichia	Erysipelotrichales	Erysipelotrichaceae	Turicibacter
510	OTU_16S_837	0,00253813548567223	1	no	0,00555972534956773	2	no	0,00972951936174353	2	no	Bacteria	Proteobacteria	Deltaproteobacteria	Desulfobacterales	Desulfobacteraceae	SEEP-SRB1
511	OTU_16S_84	0,451788116449656	8	yes	0	0	no	0	0	no	Bacteria	Bacteroidetes	Bacteroidia	Flavobacteriales	NS9_marine_group	NS9_marine_group_ge
512	OTU_16S_85	0,0482245742277723	15	no	0,0694965668695966	12	no	0,0340533177661024	6	no	Bacteria	Proteobacteria	Alphaproteobacteria	Rhizobiales	A0839	A0839_ge
513	OTU_16S_851	0,0101525419426889	3	yes	0	0	no	0	0	no	Bacteria	Patescibacteria	Saccharimonadia	Saccharimonadales	Saccharimonadales_fa	Saccharimonadales_ge
514	OTU_16S_852	0,00507627097134445	1	yes	0	0	no	0	0	no	Bacteria	Proteobacteria	Betaproteobacteria	Betaproteobacteriales	Burkholderiaceae	AAP99
515	OTU_16S_86	0,0888347419985279	13	no	0,00277986267478387	1	no	0,491340727768048	3	no	Bacteria	Planctomycetes	Planctomycetacia	Planctomycetales	Rubinisphaeraceae	SH-PL14
516	OTU_16S_860	0,00253813548567223	1	yes	0	0	no	0	0	no	Bacteria	Bacteroidetes	Bacteroidia	Chitinophagales	Chitinophagaceae	Chitinophagaceae_unclassified
517	OTU_16S_861	0,00253813548567223	1	yes	0	0	no	0	0	no	Bacteria	Bacteroidetes	Bacteroidia	Flavobacteriales	Flavobacteriaceae	Flavobacterium
518	OTU_16S_862	0,00507627097134445	2	yes	0	0	no	0	0	no	Bacteria	Proteobacteria	Deltaproteobacteria	Bdellovibrionales	Bdellovibrionaceae	Bdellovibrio
519	OTU_16S_866	0,00507627097134445	2	yes	0	0	no	0	0	no	Bacteria	Proteobacteria	Deltaproteobacteria	Oligoflexales	0319-6G20	0319-6G20_ge
520	OTU_16S_87	0,215741516282139	11	yes	0	0	no	0	0	no	Bacteria	Bacteroidetes	Bacteroidia	Flavobacteriales	Flavobacteriaceae	Flavobacterium
521	OTU_16S_872	0,00253813548567223	1	no	0,00277986267478387	1	no	0,00486475968087176	1	no	Bacteria	Bacteroidetes	Bacteroidia	Bacteroidales	Muribaculaceae	Muribaculaceae_ge
522	OTU_16S_873	0	0	no	0,00277986267478387	1	yes	0	0	no	Bacteria	Proteobacteria	Alphaproteobacteria	Rhodospirillales	Rhodopirillaceae	Defluviicoccus
523	OTU_16S_875	0,0177669483997056	4	yes	0	0	no	0	0	no	Bacteria	Proteobacteria	Alphaproteobacteria	Micavibrionales	uncultured	uncultured_ge
524	OTU_16S_877	0,00507627097134445	2	yes	0	0	no	0	0	no	Bacteria	Bacteroidetes	Bacteroidia	Bacteroidales	Muribaculaceae	Muribaculaceae_ge
525	OTU_16S_881	0,0203050838853778	3	yes	0	0	no	0	0	no	Bacteria	Patescibacteria	Parcubacteria	Candidatus_Nomurabacteria	Candidatus_Nomurabacteria_fa	Candidatus_Nomurabacteria_ge
526	OTU_16S_883	0,0583771161704612	5	yes	0	0	no	0	0	no	Bacteria	Proteobacteria	Gammaproteobacteria	Xanthomonadales	Xanthomonadaceae	Xanthomonadaceae_unclassified
527	OTU_16S_884	0,0126906774283611	2	no	0,0111194506991355	3	no	0	0	no	Bacteria	Proteobacteria	Alphaproteobacteria	Paracaedibacterales	Paracaedibacteraceae	Candidatus_Paracaedibacter
528	OTU_16S_889	0,00761440645701668	3	yes	0	0	no	0	0	no	Bacteria	Proteobacteria	Alphaproteobacteria	Alphaproteobacteria_unclassified	Alphaproteobacteria_unclassified	Alphaproteobacteria_unclassified
529	OTU_16S_89	0,0634533871418056	15	no	0,0500375281461096	10	no	0,0437828371278459	7	no	Bacteria	Proteobacteria	Gammaproteobacteria	Enterobacteriales	Enterobacteriaceae	Escherichia-Shigella
530	OTU_16S_890	0,00507627097134445	2	yes	0	0	no	0	0	no	Bacteria	Proteobacteria	Betaproteobacteria	Betaproteobacteriales	Burkholderiaceae	Hydrogenophaga
531	OTU_16S_896	0	0	no	0,00555972534956773	2	yes	0	0	no	Bacteria	Acidobacteria	Acidobacteriia	Acidobacteriales	uncultured	uncultured_ge
532	OTU_16S_898	0	0	no	0,00555972534956773	2	yes	0	0	no	Bacteria	Firmicutes	Clostridia	Clostridiales	Peptococcaceae	uncultured
533	OTU_16S_899	0	0	no	0,0305784894226225	1	yes	0	0	no	Bacteria	Proteobacteria	Gammaproteobacteria	Enterobacteriales	Enterobacteriaceae	Buchnera
534	OTU_16S_9	0,078682200055839	8	no	2,92719539654741	12	no	0,00486475968087176	1	no	Bacteria	Proteobacteria	Deltaproteobacteria	Bdellovibrionales	Bdellovibrionaceae	Bdellovibrio
535	OTU_16S_90	0,753826239244651	13	yes	0	0	no	0	0	no	Bacteria	Proteobacteria	Gammaproteobacteria	Diplorickettsiales	Diplorickettsiaceae	Aquicella
536	OTU_16S_907	0,180207619482728	17	no	0,0778361548939482	7	no	0	0	no	Bacteria	Acidobacteria	Blastocatellia_Subgroup_4	Blastocatellales	Blastocatellaceae	JGI_0001001-H03
537	OTU_16S_908	0	0	no	0,0083395880243516	3	yes	0	0	no	Bacteria	Chloroflexi	Chloroflexia	Thermomicrobiales	JG30-KF-CM45	JG30-KF-CM45_ge
538	OTU_16S_909	0,0304576258280667	6	yes	0	0	no	0	0	no	Bacteria	Patescibacteria	Parcubacteria	Parcubacteria_or	Parcubacteria_fa	Parcubacteria_ge
539	OTU_16S_91	0	0	no	0,216829288633142	10	no	0,359992216384511	7	no	Bacteria	Proteobacteria	Betaproteobacteria	Betaproteobacteriales	Burkholderiaceae	unclassified
540	OTU_16S_911	0,0101525419426889	4	no	0	0	no	0,00486475968087176	1	no	Bacteria	Bacteroidetes	Bacteroidia	Bacteroidales	Rikenellaceae	Alistipes
541	OTU_16S_916	0	0	no	0	0	no	0,0972951936174353	3	yes	Bacteria	Proteobacteria	Betaproteobacteria	Betaproteobacteriales	Burkholderiaceae	unclassified
542	OTU_16S_917	0,00507627097134445	2	no	0,0138993133739193	4	no	0	0	no	Bacteria	Epsilonbacteraeota	Campylobacteria	Campylobacterales	Arcobacteraceae	Arcobacter
543	OTU_16S_92	0,00253813548567223	1	no	0,0166791760487032	4	no	0,749172990854252	5	no	Bacteria	Proteobacteria	Alphaproteobacteria	Caulobacterales	Caulobacteraceae	unclassified
544	OTU_16S_922	0,0126906774283611	2	yes	0	0	no	0	0	no	Bacteria	Dependentiae	Babeliae	Babeliales	unclassified	unclassified
545	OTU_16S_923	0,0101525419426889	2	yes	0	0	no	0	0	no	Bacteria	Bacteroidetes	Bacteroidia	Cytophagales	Microscillaceae	uncultured
546	OTU_16S_925	0,0101525419426889	3	yes	0	0	no	0	0	no	Bacteria	Actinobacteria	Thermoleophilia	Gaiellales	uncultured	uncultured_ge
547	OTU_16S_926	0,00253813548567223	1	yes	0	0	no	0	0	no	Bacteria	Chloroflexi	Anaerolineae	SBR1031	A4b	OLB15
548	OTU_16S_928	0,00253813548567223	1	yes	0	0	no	0	0	no	Bacteria	Planctomycetes	Planctomycetacia	Gemmatales	Gemmataceae	Gemmata
549	OTU_16S_929	0	0	no	0,0083395880243516	2	yes	0	0	no	Bacteria	Proteobacteria	Gammaproteobacteria	Thiohalorhabdales	Thiohalorhabdaceae	uncultured
550	OTU_16S_933	0	0	no	0,00277986267478387	1	no	0,0145942790426153	3	no	Bacteria	Proteobacteria	Deltaproteobacteria	Bdellovibrionales	Bacteriovoracaceae	Peredibacter
551	OTU_16S_935	0,00761440645701668	1	yes	0	0	no	0	0	no	Bacteria	Proteobacteria	Gammaproteobacteria	Legionellales	Legionellaceae	Legionella
552	OTU_16S_937	0,00253813548567223	1	no	0,00277986267478387	1	no	0,00486475968087176	1	no	Bacteria	Bacteroidetes	Bacteroidia	Bacteroidales	Rikenellaceae	Alistipes
553	OTU_16S_941	0,00253813548567223	1	yes	0	0	no	0	0	no	Bacteria	unclassified	unclassified	unclassified	unclassified	unclassified
554	OTU_16S_942	0	0	no	0,00555972534956773	2	yes	0	0	no	Bacteria	Proteobacteria	Deltaproteobacteria	Oligoflexales	0319-6G20	0319-6G20_ge
555	OTU_16S_943	0,00507627097134445	2	no	0	0	no	0,00972951936174353	2	no	Bacteria	Firmicutes	Clostridia	Clostridiales	Ruminococcaceae	Ruminiclostridium
556	OTU_16S_944	0,00507627097134445	1	yes	0	0	no	0	0	no	Bacteria	Proteobacteria	Gammaproteobacteria	Gammaproteobacteria_unclassified	Gammaproteobacteria_unclassified	Gammaproteobacteria_unclassified
557	OTU_16S_945	0	0	no	0,00555972534956773	2	yes	0	0	no	Bacteria	Bacteroidetes	Bacteroidia	Bacteroidales	Dysgonomonadaceae	Dysgonomonas
558	OTU_16S_946	0	0	no	0	0	no	0,00486475968087176	1	yes	Bacteria	Proteobacteria	Gammaproteobacteria	Steroidobacterales	Woeseiaceae	JTB255_marine_benthic_group
559	OTU_16S_947	0,00507627097134445	2	yes	0	0	no	0	0	no	Bacteria	Chlamydiae	Chlamydiae	Chlamydiales	Parachlamydiaceae	Candidatus_Protochlamydia
560	OTU_16S_948	0	0	no	0,00555972534956773	2	yes	0	0	no	Bacteria	Firmicutes	Clostridia	Clostridiales	Lachnospiraceae	uncultured
561	OTU_16S_949	0	0	no	0,00555972534956773	2	yes	0	0	no	Bacteria	Firmicutes	Clostridia	Clostridiales	Lachnospiraceae	uncultured
562	OTU_16S_95	0	0	no	0,205709837934006	6	yes	0	0	no	Bacteria	Bacteroidetes	Bacteroidia	Cytophagales	Cytophagaceae	Cytophaga
563	OTU_16S_954	0,0101525419426889	3	yes	0	0	no	0	0	no	Bacteria	Bacteroidetes	Bacteroidia	Flavobacteriales	NS9_marine_group	NS9_marine_group_ge
564	OTU_16S_958	0,00253813548567223	1	yes	0	0	no	0	0	no	Bacteria	Chlamydiae	Chlamydiae	Chlamydiales	Chlamydiales_unclassified	Chlamydiales_unclassified
565	OTU_16S_96	0,461940658392345	11	no	0,00277986267478387	1	no	0,126483751702666	5	no	Bacteria	Proteobacteria	Gammaproteobacteria	Pseudomonadales	Pseudomonadaceae	Pseudomonas
566	OTU_16S_961	0	0	no	0,00277986267478387	1	yes	0	0	no	Bacteria	Bacteroidetes	Bacteroidia	Flavobacteriales	NS9_marine_group	NS9_marine_group_ge
567	OTU_16S_962	0,00253813548567223	1	no	0,0250187640730548	6	no	0,00972951936174353	2	no	Bacteria	Firmicutes	Clostridia	Clostridiales	Clostridiaceae_1	Clostridium_sensu_stricto_1
568	OTU_16S_963	0	0	no	0,00277986267478387	1	no	0,0389180774469741	3	no	Bacteria	Bacteroidetes	Bacteroidia	Cytophagales	Microscillaceae	Ohtaekwangia
569	OTU_16S_964	0,00761440645701668	3	no	0,00555972534956773	2	no	0,0291885580852306	4	no	Bacteria	Proteobacteria	Betaproteobacteria	Betaproteobacteriales	Burkholderiaceae	Parasutterella
570	OTU_16S_966	0	0	no	0	0	no	0,00486475968087176	1	yes	Bacteria	Firmicutes	Clostridia	Clostridiales	Lachnospiraceae	unclassified
571	OTU_16S_967	0	0	no	0,0528173908208934	11	no	0,0243237984043588	1	no	Bacteria	Proteobacteria	Alphaproteobacteria	Sphingomonadales	Sphingomonadaceae	Sphingobium
572	OTU_16S_97	0,256351684052895	6	yes	0	0	no	0	0	no	Bacteria	Patescibacteria	Parcubacteria	Candidatus_Kaiserbacteria	Candidatus_Kaiserbacteria_fa	Candidatus_Kaiserbacteria_ge
573	OTU_16S_971	0	0	no	0,0277986267478387	3	yes	0	0	no	Bacteria	Proteobacteria	Gammaproteobacteria	Beggiatoales	Beggiatoaceae	uncultured
574	OTU_16S_973	0,00253813548567223	1	no	0,0083395880243516	3	no	0	0	no	Bacteria	Proteobacteria	Deltaproteobacteria	Bdellovibrionales	Bdellovibrionaceae	Bdellovibrio
575	OTU_16S_975	0,00253813548567223	1	no	0	0	no	0,00486475968087176	1	no	Bacteria	Bacteroidetes	Bacteroidia	Flavobacteriales	Flavobacteriaceae	Maribacter
576	OTU_16S_977	0,0101525419426889	2	yes	0	0	no	0	0	no	Bacteria	Planctomycetes	Planctomycetacia	Gemmatales	Gemmataceae	Gemmata
577	OTU_16S_978	0,00761440645701668	3	no	0,00555972534956773	2	no	0	0	no	Bacteria	Firmicutes	Clostridia	Clostridiales	Ruminococcaceae	Ruminiclostridium_9
578	OTU_16S_98	0,0126906774283611	4	no	0,0889556055930837	4	no	0,384316014788869	8	no	Bacteria	Proteobacteria	Alphaproteobacteria	Rhizobiales	Rhizobiales_Incertae_Sedis	Phreatobacter
579	OTU_16S_982	0,00253813548567223	1	no	0,00277986267478387	1	no	0	0	no	Bacteria	Proteobacteria	Betaproteobacteria	Betaproteobacteriales	Nitrosomonadaceae	IS-44
580	OTU_16S_983	0	0	no	0	0	no	0,00486475968087176	1	yes	Bacteria	Proteobacteria	Deltaproteobacteria	Desulfuromonadales	unclassified	unclassified
581	OTU_16S_985	0	0	no	0,00277986267478387	1	yes	0	0	no	Bacteria	Chloroflexi	Chloroflexia	Thermomicrobiales	JG30-KF-CM45	JG30-KF-CM45_ge
582	OTU_16S_986	0,00507627097134445	2	no	0,0111194506991355	3	no	0	0	no	Bacteria	Bacteroidetes	Bacteroidia	Bacteroidales	Muribaculaceae	Muribaculaceae_ge
583	OTU_16S_99	0,497474555191756	20	no	0,0083395880243516	3	no	0,00486475968087176	1	no	Bacteria	Actinobacteria	Actinobacteria	Corynebacteriales	Nocardiaceae	Gordonia
584	OTU_16S_992	0,00507627097134445	2	no	0,00277986267478387	1	no	0,00486475968087176	1	no	Bacteria	Firmicutes	Clostridia	Clostridiales	Lachnospiraceae	Lachnospiraceae_ge
585	OTU_16S_993	0,00761440645701668	2	yes	0	0	no	0	0	no	Bacteria	Actinobacteria	Acidimicrobiia	Acidimicrobiia_unclassified	Acidimicrobiia_unclassified	Acidimicrobiia_unclassified
586	OTU_16S_994	0	0	no	0	0	no	0,00972951936174353	2	yes	Bacteria	Bacteroidetes	Bacteroidia	Bacteroidales	Muribaculaceae	Muribaculum
587	OTU_16S_995	0,0126906774283611	4	yes	0	0	no	0	0	no	Bacteria	Planctomycetes	Planctomycetacia	Planctomycetales	Schlesneriaceae	Planctopirus
588	OTU_16S_996	0,0253813548567223	6	no	0,00277986267478387	1	no	0	0	no	Bacteria	Proteobacteria	Alphaproteobacteria	Acetobacterales	Acetobacteraceae	Roseomonas
589	OTU_16S_998	0,0304576258280667	4	no	0,00277986267478387	1	no	0,00486475968087176	1	no	Bacteria	Acidobacteria	Subgroup_6	Subgroup_6_or	Subgroup_6_fa	Subgroup_6_ge
590	OTU_16S_999	0,02284321937105	6	yes	0	0	no	0	0	no	Bacteria	Proteobacteria	Alphaproteobacteria	Sphingomonadales	Sphingomonadaceae	unclassified
