# Supplementary material for: The cooling tower water microbiota: Seasonal dynamics and co-occurrence of bacterial and protist phylotypes
Source: Water Res. 2019 Aug 1;159:464–79. doi: 10.1016/j.watres.2019.04.028 (PMC6554697; doi:10.1016/j.watres.2019.04.028)
Supplement: Multimedia component 4 — Supplementary Table S4: Protist OTU table with sampling site specific relative abundance, occurrence, and the taxonomic classification. [file mmc4.csv]

	rn	CT01_percentage	CT01_occurence	CT01_unique	CT02_percentage	CT02_occurence	CT02_unique	CT03_percentage	CT03_occurence	CT03_unique	domain	phylum	class	order	family	genus
1	OTU_18S_101	1,69491525423729	6	no	0,130378096479791	1	no	0	0	no	Excavata	Discoba	Euglenozoa	Kinetoplastida	Neobodonid	Neobodo
2	OTU_18S_1020	0,0847457627118644	1	yes	0	0	no	0	0	no	Rhizaria	Foraminifera	Foraminifera_unclassified	Foraminifera_unclassified	Foraminifera_unclassified	Foraminifera_unclassified
3	OTU_18S_1023	0	0	no	0,391134289439374	2	yes	0	0	no	Rhizaria	Cercozoa	Filosa-Sarcomonadea	Glissomonadida	Allapsidae	Allapsidae_X
4	OTU_18S_1024	0	0	no	0,130378096479791	1	yes	0	0	no	Alveolata	Apicomplexa	Apicomplexa_X	Gregarines	Gregarines_X	Gregarines_X_unclassified
5	OTU_18S_103	5,50847457627119	9	no	0,130378096479791	1	no	19,774011299435	3	no	Amoebozoa	Lobosa	Discosea-Flabellinia	Dactylopodida	Vexilliferidae	Vexillifera
6	OTU_18S_1037	0	0	no	0	0	no	1,69491525423729	1	yes	Alveolata	Apicomplexa	Apicomplexa_X	Gregarines	Gregarines_X	Gregarines_X_unclassified
7	OTU_18S_1042	0	0	no	0,130378096479791	1	yes	0	0	no	Alveolata	Ciliophora	Litostomatea	Litostomatea_X	Litostomatea_XX	Spathidium_1
8	OTU_18S_1047	0	0	no	0,651890482398957	3	yes	0	0	no	Amoebozoa	Conosa	Variosea	Variosea_X	Soliformoviids	Grellamoeba
9	OTU_18S_1052	0	0	no	0,391134289439374	3	yes	0	0	no	Alveolata	Ciliophora	Colpodea	Colpodea_X	Colpodida	Pseudoplatyophrya
10	OTU_18S_1067	0	0	no	0,130378096479791	1	yes	0	0	no	Alveolata	Apicomplexa	Apicomplexa_X	Gregarines	Gregarines_X	Gregarines_X_unclassified
11	OTU_18S_1116	0,0847457627118644	1	yes	0	0	no	0	0	no	Amoebozoa	Lobosa	Lobosa_X	Himatismenida	Cochliopodiidae	Cochliopodium
12	OTU_18S_1119	0	0	no	0,130378096479791	1	yes	0	0	no	Alveolata	Ciliophora	Spirotrichea	Hypotrichia	Hypotrichia_unclassified	Hypotrichia_unclassified
13	OTU_18S_1126	0	0	no	0,521512385919166	2	yes	0	0	no	Alveolata	Apicomplexa	Apicomplexa_X	Gregarines	Gregarines_X	unclassified
14	OTU_18S_1128	0,254237288135593	1	yes	0	0	no	0	0	no	Amoebozoa	Lobosa	Discosea-Flabellinia	Vannellida	Vannellidae	Ripella
15	OTU_18S_1138	0	0	no	0,260756192959583	2	yes	0	0	no	Amoebozoa	Conosa	Variosea	ATCC50593-Flamella-WIM80-lineage	Flamella-lineage	Flamella
16	OTU_18S_1139	0,169491525423729	2	yes	0	0	no	0	0	no	Amoebozoa	Lobosa	Discosea-Flabellinia	Vannellida	Vannellidae	Vannella
17	OTU_18S_1149	0	0	no	1,17340286831812	6	yes	0	0	no	Rhizaria	Cercozoa	Filosa-Thecofilosea	Cryomonadida	Rhogostoma-lineage	unclassified
18	OTU_18S_1174	0	0	no	0,260756192959583	1	yes	0	0	no	Rhizaria	Cercozoa	Filosa-Sarcomonadea	Glissomonadida	Proleptomonadidae	Proleptomonas
19	OTU_18S_119	2,79661016949153	10	no	0,130378096479791	1	no	0	0	no	Amoebozoa	Lobosa	Discosea-Longamoebia	Thecamoebida	Thecamoebidae	Stenamoeba
20	OTU_18S_1201	0	0	no	0,260756192959583	2	yes	0	0	no	Alveolata	Apicomplexa	Apicomplexa_X	Gregarines	Gregarines_X	Gregarines_X_unclassified
21	OTU_18S_1231	0	0	no	0	0	no	1,69491525423729	1	yes	Alveolata	Apicomplexa	Apicomplexa_X	Gregarines	Gregarines_X	Gregarines_X_unclassified
22	OTU_18S_1234	0	0	no	0,130378096479791	1	yes	0	0	no	Alveolata	Ciliophora	Phyllopharyngea	Suctoria	Suctoria_unclassified	Suctoria_unclassified
23	OTU_18S_1244	0	0	no	0,260756192959583	1	yes	0	0	no	Amoebozoa	Conosa	Mycetozoa-Myxogastrea	Stemonitales-Physarales	Physaraceae	Badhamia
24	OTU_18S_1255	0	0	no	0,260756192959583	2	yes	0	0	no	Alveolata	Apicomplexa	Apicomplexa_X	Gregarines	Gregarines_X	Monocystis
25	OTU_18S_1259	0	0	no	0,260756192959583	2	yes	0	0	no	Amoebozoa	Conosa	Mycetozoa-Myxogastrea	Trichiales	Trichiaceae	Trichiaceae_unclassified
26	OTU_18S_127	0,76271186440678	4	yes	0	0	no	0	0	no	Alveolata	Ciliophora	Oligohymenophorea	Hymenostomatia	Tetrahymenida	Tetrahymena
27	OTU_18S_1279	0	0	no	0,521512385919166	3	yes	0	0	no	Alveolata	Apicomplexa	Apicomplexa_X	Gregarines	Gregarines_X	Monocystis
28	OTU_18S_1284	0	0	no	0,130378096479791	1	yes	0	0	no	Rhizaria	Cercozoa	Filosa-Thecofilosea	Cryomonadida	Rhogostoma-lineage	Rhogostoma
29	OTU_18S_129	3,05084745762712	3	yes	0	0	no	0	0	no	Alveolata	Ciliophora	Oligohymenophorea	Peritrichia_2	Peritrichia_2_unclassified	Peritrichia_2_unclassified
30	OTU_18S_1291	0	0	no	0,260756192959583	1	yes	0	0	no	Amoebozoa	Conosa	Mycetozoa-Myxogastrea	Stemonitales-Physarales	Physaraceae	Fuligo
31	OTU_18S_1296	0	0	no	0,260756192959583	1	yes	0	0	no	Alveolata	Apicomplexa	Apicomplexa_X	Colpodellidae	Colpodellidae_X	Colpodella
32	OTU_18S_1298	0	0	no	0,130378096479791	1	yes	0	0	no	Rhizaria	Cercozoa	Filosa-Sarcomonadea	Glissomonadida	Glissomonadida_unclassified	Glissomonadida_unclassified
33	OTU_18S_130	0,76271186440678	2	no	0,130378096479791	1	no	0	0	no	Amoebozoa	Lobosa	Discosea-Flabellinia	Dactylopodida	Paramoebidae	Korotnevella
34	OTU_18S_131	1,27118644067797	5	yes	0	0	no	0	0	no	Alveolata	Ciliophora	Litostomatea	unclassified	unclassified	unclassified
35	OTU_18S_1316	0,169491525423729	1	yes	0	0	no	0	0	no	Excavata	Discoba	Euglenozoa	Kinetoplastida	Neobodonid	Neobodo
36	OTU_18S_135	3,72881355932203	3	yes	0	0	no	0	0	no	Alveolata	Ciliophora	Oligohymenophorea	Peritrichia_2	Sessilida	Telotrochidium
37	OTU_18S_137	1,69491525423729	1	yes	0	0	no	0	0	no	Rhizaria	Cercozoa	Filosa-Imbricatea	Euglyphida	Euglyphidae	Euglypha
38	OTU_18S_1387	0	0	no	0,260756192959583	1	yes	0	0	no	Amoebozoa	Lobosa	Discosea-Flabellinia	Vannellida	Vannellidae	Vannella
39	OTU_18S_1396	0	0	no	0,130378096479791	1	yes	0	0	no	Alveolata	Apicomplexa	Apicomplexa_X	Gregarines	Gregarines_X	Gregarines_X_unclassified
40	OTU_18S_1414	0	0	no	0,391134289439374	2	no	0,564971751412429	1	no	Rhizaria	Cercozoa	Filosa-Sarcomonadea	Cercomonadida	Cercomonadidae	Cercomonas
41	OTU_18S_1422	0,169491525423729	1	no	0,130378096479791	1	no	0	0	no	Amoebozoa	Lobosa	Discosea-Flabellinia	Vannellida	Vannellidae	Vannella
42	OTU_18S_1442	0,169491525423729	1	yes	0	0	no	0	0	no	Amoebozoa	Lobosa	Lobosa_X	Himatismenida	Cochliopodiidae	Cochliopodium
43	OTU_18S_1448	0	0	no	0,130378096479791	1	yes	0	0	no	Alveolata	Apicomplexa	Apicomplexa_X	Gregarines	Gregarines_X	Ascogregarina
44	OTU_18S_1459	0	0	no	0,130378096479791	1	yes	0	0	no	Alveolata	Apicomplexa	Apicomplexa_X	Gregarines	Gregarines_X	Gregarines_X_unclassified
45	OTU_18S_1474	0,0847457627118644	1	yes	0	0	no	0	0	no	Amoebozoa	Lobosa	Discosea-Flabellinia	Vannellida	Vannellidae	Ripella
46	OTU_18S_1476	0	0	no	0	0	no	0,564971751412429	1	yes	Alveolata	Ciliophora	Colpodea	Colpodea_X	Colpodea_X_unclassified	Colpodea_X_unclassified
47	OTU_18S_1480	0	0	no	0,260756192959583	2	yes	0	0	no	Rhizaria	Cercozoa	Filosa-Granofilosea	Limnofilida	Limnofilidae	Limnofila
48	OTU_18S_151	0	0	no	7,95306388526727	10	no	5,08474576271186	1	no	Alveolata	Apicomplexa	Apicomplexa_X	Gregarines	Gregarines_X	Gregarines_X_unclassified
49	OTU_18S_1566	0	0	no	0,260756192959583	1	yes	0	0	no	Amoebozoa	Conosa	Variosea	ATCC50593-Flamella-WIM80-lineage	Flamella-lineage	Flamella-lineage_X
50	OTU_18S_1588	0,0847457627118644	1	no	0,130378096479791	1	no	0	0	no	Amoebozoa	Lobosa	Lobosa-G1	Lobosa-G1_X	Lobosa-G1_XX	Lobosa-G1_XXX
51	OTU_18S_1601	0,254237288135593	2	no	0,130378096479791	1	no	0	0	no	Amoebozoa	Conosa	Mycetozoa-Myxogastrea	Mycetozoa-Myxogastrea_unclassified	Mycetozoa-Myxogastrea_unclassified	Mycetozoa-Myxogastrea_unclassified
52	OTU_18S_1602	0	0	no	0,130378096479791	1	yes	0	0	no	Rhizaria	Cercozoa	Filosa-Sarcomonadea	unclassified	unclassified	unclassified
53	OTU_18S_1610	0	0	no	0,130378096479791	1	yes	0	0	no	Alveolata	Ciliophora	Spirotrichea	Hypotrichia	Oxytrichidae	Oxytrichidae_unclassified
54	OTU_18S_1615	0,0847457627118644	1	yes	0	0	no	0	0	no	Excavata	Discoba	Euglenozoa	Kinetoplastida	unclassified	unclassified
55	OTU_18S_1616	0,0847457627118644	1	yes	0	0	no	0	0	no	Rhizaria	Cercozoa	Filosa-Imbricatea	Thaumatomonadida	Thaumatomonadidae	Allas
56	OTU_18S_162	0,169491525423729	1	yes	0	0	no	0	0	no	Amoebozoa	Conosa	unclassified	unclassified	unclassified	unclassified
57	OTU_18S_1668	0	0	no	0,130378096479791	1	yes	0	0	no	Amoebozoa	Conosa	Mycetozoa-Myxogastrea	Stemonitales-Physarales	Physaraceae	Badhamia
58	OTU_18S_1681	0	0	no	0,260756192959583	1	yes	0	0	no	Alveolata	Apicomplexa	Apicomplexa_X	Gregarines	Gregarines_X	Gregarines_X_unclassified
59	OTU_18S_1702	0	0	no	0,130378096479791	1	yes	0	0	no	Alveolata	Apicomplexa	Apicomplexa_X	Gregarines	Gregarines_X	Gregarines_X_unclassified
60	OTU_18S_177	1,86440677966102	4	yes	0	0	no	0	0	no	Amoebozoa	Lobosa	Discosea-Longamoebia	Thecamoebida	Thecamoebidae	Stenamoeba
61	OTU_18S_181	0,593220338983051	7	no	0,260756192959583	1	no	0	0	no	Alveolata	Ciliophora	Phyllopharyngea	Cyrtophoria_4	Chilodonellidae	Chilodonella
62	OTU_18S_1818	0,0847457627118644	1	yes	0	0	no	0	0	no	Amoebozoa	Lobosa	Discosea-Flabellinia	Vannellida	Vannellidae	Vannella
63	OTU_18S_1823	0	0	no	0	0	no	0,564971751412429	1	yes	Amoebozoa	Conosa	Mycetozoa-Protostelea	Mycetozoa-Protostelea_X	Ceratiomyxids	Ceratiomyxa
64	OTU_18S_1827	0	0	no	0,130378096479791	1	yes	0	0	no	Alveolata	Apicomplexa	Apicomplexa_X	Gregarines	Gregarines_X	Trachyphloeus
65	OTU_18S_1829	0,169491525423729	1	yes	0	0	no	0	0	no	Amoebozoa	Lobosa	Lobosa_X	Himatismenida	Cochliopodiidae	Cochliopodium
66	OTU_18S_1865	0,0847457627118644	1	yes	0	0	no	0	0	no	Alveolata	Ciliophora	Oligohymenophorea	Peritrichia_2	Sessilida	Sessilida_unclassified
67	OTU_18S_1883	0	0	no	0,130378096479791	1	no	0,564971751412429	1	no	Alveolata	Apicomplexa	Apicomplexa_X	Gregarines	Gregarines_X	Gregarines_XX
68	OTU_18S_1920	0	0	no	0,130378096479791	1	no	0,564971751412429	1	no	Rhizaria	Cercozoa	Filosa-Sarcomonadea	Cercomonadida	Paracercomonadidae	Paracercomonas
69	OTU_18S_1934	0	0	no	0,130378096479791	1	yes	0	0	no	Rhizaria	Cercozoa	Filosa-Sarcomonadea	Cercomonadida	Cercomonadidae	Eocercomonas
70	OTU_18S_1940	0,423728813559322	3	yes	0	0	no	0	0	no	Alveolata	Ciliophora	Spirotrichea	Hypotrichia	Oxytrichidae	Gastrostyla
71	OTU_18S_1970	0	0	no	0,130378096479791	1	yes	0	0	no	Rhizaria	Cercozoa	Filosa-Sarcomonadea	Cercomonadida	Cercomonadidae	Cercomonas
72	OTU_18S_1995	0	0	no	0,391134289439374	1	yes	0	0	no	Alveolata	Apicomplexa	Apicomplexa_X	Gregarines	Gregarines_X	Gregarines_X_unclassified
73	OTU_18S_2029	0,0847457627118644	1	yes	0	0	no	0	0	no	Alveolata	Ciliophora	Phyllopharyngea	Cyrtophoria_4	Chilodonellidae	Pseudochilodonopsis
74	OTU_18S_203	3,89830508474576	8	no	0,521512385919166	3	no	1,69491525423729	1	no	Amoebozoa	Lobosa	Tubulinea	Echinamoebida	Vermamoebidae	Hartmannella
75	OTU_18S_2060	0	0	no	3,91134289439374	7	no	8,47457627118644	2	no	Alveolata	Apicomplexa	Apicomplexa_X	Gregarines	Gregarines_X	Gregarines_XX
76	OTU_18S_2070	0	0	no	0,130378096479791	1	yes	0	0	no	Rhizaria	Cercozoa	Filosa-Sarcomonadea	Cercomonadida	Paracercomonadidae	Paracercomonas
77	OTU_18S_212	1,77966101694915	3	yes	0	0	no	0	0	no	Amoebozoa	Conosa	Mycetozoa-Myxogastrea	Stemonitales-Physarales	unclassified	unclassified
78	OTU_18S_2157	0,0847457627118644	1	yes	0	0	no	0	0	no	Amoebozoa	Lobosa	Discosea-Flabellinia	Vannellida	Vannellidae	Vannella
79	OTU_18S_216	1,69491525423729	4	no	0,130378096479791	1	no	0	0	no	Rhizaria	Cercozoa	Endomyxa	Vampyrellida	Leptophryidae	Leptophryidae_unclassified
80	OTU_18S_2160	0,169491525423729	1	yes	0	0	no	0	0	no	Alveolata	Ciliophora	Spirotrichea	Hypotrichia	Oxytrichidae	unclassified
81	OTU_18S_2190	0	0	no	0	0	no	0,564971751412429	1	yes	Excavata	Discoba	Euglenozoa	Kinetoplastida	Kinetoplastida_unclassified	Kinetoplastida_unclassified
82	OTU_18S_2206	0	0	no	0,260756192959583	1	yes	0	0	no	Alveolata	Apicomplexa	Apicomplexa_X	Gregarines	Gregarines_X	Gregarines_X_unclassified
83	OTU_18S_225	0,254237288135593	2	yes	0	0	no	0	0	no	Alveolata	Ciliophora	unclassified	unclassified	unclassified	unclassified
84	OTU_18S_2275	0,338983050847458	1	yes	0	0	no	0	0	no	Rhizaria	Cercozoa	Filosa-Imbricatea	Euglyphida	Euglyphidae	Euglypha
85	OTU_18S_2292	0	0	no	0,130378096479791	1	yes	0	0	no	Alveolata	Apicomplexa	Apicomplexa_X	Gregarines	Gregarines_X	Gregarines_X_unclassified
86	OTU_18S_236	0	0	no	4,04172099087353	5	no	1,69491525423729	1	no	Excavata	Discoba	Euglenozoa	Kinetoplastida	Neobodonid	Rhynchomonas
87	OTU_18S_2364	0	0	no	0,260756192959583	2	yes	0	0	no	Alveolata	Apicomplexa	Apicomplexa_X	Gregarines	Gregarines_X	unclassified
88	OTU_18S_2384	0	0	no	0	0	no	0,564971751412429	1	yes	Rhizaria	Cercozoa	Filosa-Granofilosea	Limnofilida	Limnofilidae	Limnofila
89	OTU_18S_239	0,169491525423729	2	no	2,21642764015645	5	no	5,64971751412429	2	no	Amoebozoa	Conosa	Mycetozoa-Myxogastrea	Stemonitales-Physarales	Stemonitales-Physarales_unclassified	Stemonitales-Physarales_unclassified
90	OTU_18S_2414	0	0	no	0,130378096479791	1	yes	0	0	no	Alveolata	Apicomplexa	Apicomplexa_X	Gregarines	Gregarines_X	unclassified
91	OTU_18S_242	0,932203389830508	3	no	1,5645371577575	4	no	0	0	no	Excavata	Discoba	Euglenozoa	Kinetoplastida	Bodonidae	Bodo
92	OTU_18S_2429	0	0	no	0,130378096479791	1	yes	0	0	no	Rhizaria	Cercozoa	Filosa-Sarcomonadea	Glissomonadida	unclassified	unclassified
93	OTU_18S_248	0	0	no	3,91134289439374	4	yes	0	0	no	Alveolata	Apicomplexa	Apicomplexa_X	Gregarines	Gregarines_X	Gregarina
94	OTU_18S_2483	0	0	no	0,130378096479791	1	yes	0	0	no	Amoebozoa	Conosa	Mycetozoa-Myxogastrea	Stemonitales-Physarales	Stemonitales-Physarales_unclassified	Stemonitales-Physarales_unclassified
95	OTU_18S_2538	0	0	no	0,260756192959583	2	yes	0	0	no	Alveolata	Apicomplexa	Apicomplexa_X	Gregarines	Gregarines_X	Gregarines_XX
96	OTU_18S_254	1,94915254237288	2	yes	0	0	no	0	0	no	Excavata	Discoba	Euglenozoa	Euglenida	Petalomonadales	unclassified
97	OTU_18S_257	1,01694915254237	5	yes	0	0	no	0	0	no	Excavata	Discoba	Heterolobosea	Heterolobosea_X	Vahlkampfiidae	Allovahlkampfia
98	OTU_18S_258	1,1864406779661	5	no	0,130378096479791	1	no	0	0	no	Alveolata	Ciliophora	Spirotrichea	Hypotrichia	Oxytrichidae	Gastrostyla
99	OTU_18S_260	0	0	no	2,60756192959583	2	yes	0	0	no	Opisthokonta	Cercozoa	Filosa-Thecofilosea	Cryomonadida	Rhogostoma-lineage	Rhogostoma-lineage_unclassified
100	OTU_18S_2601	0	0	no	0,130378096479791	1	yes	0	0	no	Alveolata	Apicomplexa	Apicomplexa_X	Gregarines	Gregarines_X	unclassified
101	OTU_18S_263	0,508474576271186	1	no	0,260756192959583	2	no	0	0	no	Amoebozoa	Lobosa	Lobosa-G1	Lobosa-G1_X	Lobosa-G1_XX	Lobosa-G1_XXX
102	OTU_18S_264	0,169491525423729	2	yes	0	0	no	0	0	no	Rhizaria	Cercozoa	Filosa-Sarcomonadea	Cercomonadida	Paracercomonadidae	Paracercomonas
103	OTU_18S_2672	0,0847457627118644	1	yes	0	0	no	0	0	no	Rhizaria	Cercozoa	Filosa-Sarcomonadea	Cercomonadida	Paracercomonadidae	Paracercomonas
104	OTU_18S_2716	0	0	no	0,260756192959583	1	yes	0	0	no	Alveolata	Apicomplexa	Apicomplexa_X	Gregarines	Gregarines_X	Gregarina
105	OTU_18S_275	0	0	no	2,73794002607562	7	yes	0	0	no	Rhizaria	Cercozoa	Filosa-Sarcomonadea	Cercomonadida	Paracercomonadidae	Paracercomonas
106	OTU_18S_278	0	0	no	6,64928292046936	9	no	2,25988700564972	1	no	Alveolata	Apicomplexa	Apicomplexa_X	Gregarines	Gregarines_X	Trachyphloeus
107	OTU_18S_280	1,01694915254237	3	yes	0	0	no	0	0	no	Amoebozoa	Lobosa	Lobosa_X	Himatismenida	Cochliopodiidae	Cochliopodium
108	OTU_18S_2811	0	0	no	0,130378096479791	1	yes	0	0	no	Alveolata	Apicomplexa	Apicomplexa_X	Gregarines	Gregarines_X	Gregarines_X_unclassified
109	OTU_18S_2837	0	0	no	0	0	no	1,12994350282486	1	yes	Amoebozoa	Conosa	Mycetozoa-Myxogastrea	Stemonitales-Physarales	unclassified	unclassified
110	OTU_18S_285	0,338983050847458	4	yes	0	0	no	0	0	no	Excavata	Discoba	Euglenozoa	Euglenida	Petalomonadales	Petalomonas
111	OTU_18S_290	0	0	no	1,43415906127771	1	yes	0	0	no	Amoebozoa	Lobosa	Discosea-Flabellinia	Dactylopodida	Vexilliferidae	Vexillifera
112	OTU_18S_2910	0	0	no	0,130378096479791	1	yes	0	0	no	Rhizaria	Cercozoa	Filosa-Thecofilosea	Cryomonadida	Rhogostoma-lineage	Rhogostoma-lineage_unclassified
113	OTU_18S_2982	0	0	no	0,130378096479791	1	yes	0	0	no	Alveolata	Ciliophora	Ciliophora_unclassified	Ciliophora_unclassified	Ciliophora_unclassified	Ciliophora_unclassified
114	OTU_18S_299	0,508474576271186	1	yes	0	0	no	0	0	no	Amoebozoa	Lobosa	Discosea-Flabellinia	Vannellida	Vannellidae	Vannella
115	OTU_18S_3059	0	0	no	0,260756192959583	2	yes	0	0	no	Rhizaria	Cercozoa	Filosa-Sarcomonadea	Cercomonadida	Paracercomonadidae	Paracercomonas
116	OTU_18S_3062	0	0	no	0,521512385919166	2	yes	0	0	no	Rhizaria	Cercozoa	Filosa-Thecofilosea	Cryomonadida	Rhogostoma-lineage	Rhogostoma-lineage_unclassified
117	OTU_18S_3080	0,0847457627118644	1	yes	0	0	no	0	0	no	Excavata	Discoba	Euglenozoa	Euglenida	Petalomonadales	unclassified
118	OTU_18S_3148	0,0847457627118644	1	yes	0	0	no	0	0	no	Alveolata	Ciliophora	Oligohymenophorea	Hymenostomatia	Tetrahymenida	Tetrahymena
119	OTU_18S_3191	0	0	no	0	0	no	0,564971751412429	1	yes	Amoebozoa	Conosa	Mycetozoa-Myxogastrea	Stemonitales-Physarales	unclassified	unclassified
120	OTU_18S_32	11,1016949152542	5	no	0,391134289439374	2	no	0,564971751412429	1	no	Alveolata	Ciliophora	Oligohymenophorea	Peritrichia_2	Sessilida	Sessilida_unclassified
121	OTU_18S_324	0	0	no	1,69491525423729	5	yes	0	0	no	Amoebozoa	Lobosa	Tubulinea	Echinamoebida	Echinamoebidae	Echinamoeba
122	OTU_18S_325	0,76271186440678	4	no	0,130378096479791	1	no	0,564971751412429	1	no	Amoebozoa	Lobosa	Discosea-Longamoebia	Thecamoebida	Thecamoebidae	Stenamoeba
123	OTU_18S_3252	0	0	no	0,130378096479791	1	yes	0	0	no	Alveolata	Apicomplexa	Apicomplexa_X	Gregarines	Gregarines_X	Gregarina
124	OTU_18S_3328	0	0	no	0	0	no	0,564971751412429	1	yes	Alveolata	Apicomplexa	Apicomplexa_X	Gregarines	Gregarines_X	Gregarines_XX
125	OTU_18S_3337	0,169491525423729	1	yes	0	0	no	0	0	no	Alveolata	Ciliophora	Oligohymenophorea	Peritrichia_2	Sessilida	Sessilida_unclassified
126	OTU_18S_3376	0	0	no	0	0	no	0,564971751412429	1	yes	Alveolata	Apicomplexa	Apicomplexa_X	Gregarines	Gregarines_X	Gregarines_X_unclassified
127	OTU_18S_3393	0	0	no	0	0	no	1,12994350282486	1	yes	Alveolata	Apicomplexa	Apicomplexa_X	Gregarines	Gregarines_X	Gregarines_X_unclassified
128	OTU_18S_3440	0	0	no	0,260756192959583	2	no	0,564971751412429	1	no	Alveolata	Apicomplexa	Apicomplexa_X	Gregarines	Gregarines_X	unclassified
129	OTU_18S_3441	0	0	no	0,130378096479791	1	no	0,564971751412429	1	no	Alveolata	Apicomplexa	Apicomplexa_X	Gregarines	Gregarines_X	Gregarines_X_unclassified
130	OTU_18S_3469	0,0847457627118644	1	yes	0	0	no	0	0	no	Amoebozoa	Conosa	Variosea	ATCC50593-Flamella-WIM80-lineage	Flamella-lineage	Flamella-lineage_unclassified
131	OTU_18S_348	0	0	no	3,52020860495437	6	yes	0	0	no	Alveolata	Apicomplexa	Apicomplexa_X	Gregarines	Gregarines_X	Gregarina
132	OTU_18S_3485	0	0	no	0,130378096479791	1	yes	0	0	no	Alveolata	Apicomplexa	Apicomplexa_X	Gregarines	Gregarines_X	Gregarines_X_unclassified
133	OTU_18S_3489	0	0	no	0,260756192959583	1	yes	0	0	no	Alveolata	Apicomplexa	Apicomplexa_X	Gregarines	Gregarines_X	Gregarines_X_unclassified
134	OTU_18S_3493	0,0847457627118644	1	no	0,130378096479791	1	no	0	0	no	Alveolata	Ciliophora	Oligohymenophorea	Scuticociliatia_2	Scuticociliatia_2_X	Scuticociliatia_2_X_unclassified
135	OTU_18S_3521	0,0847457627118644	1	yes	0	0	no	0	0	no	Amoebozoa	Lobosa	Tubulinea	Euamoebida	LOS7N/I-lineage	Ptolemeba
136	OTU_18S_3530	0,169491525423729	1	yes	0	0	no	0	0	no	Alveolata	Ciliophora	Oligohymenophorea	Peritrichia_2	Sessilida	Sessilida_unclassified
137	OTU_18S_3545	0,0847457627118644	1	yes	0	0	no	0	0	no	Alveolata	Ciliophora	Oligohymenophorea	Hymenostomatia	Tetrahymenida	Tetrahymena
138	OTU_18S_3552	0	0	no	0,130378096479791	1	yes	0	0	no	Rhizaria	Cercozoa	Filosa-Sarcomonadea	Cercomonadida	Paracercomonadidae	Paracercomonas
139	OTU_18S_3577	0,0847457627118644	1	yes	0	0	no	0	0	no	Amoebozoa	Lobosa	Discosea-Flabellinia	Vannellida	Vannellidae	Vannella
140	OTU_18S_36	9,32203389830508	9	no	0,391134289439374	3	no	0	0	no	Alveolata	Ciliophora	Oligohymenophorea	Scuticociliatia_2	Scuticociliatia_2_X	Ancistrum
141	OTU_18S_3607	0	0	no	0,130378096479791	1	yes	0	0	no	Rhizaria	Cercozoa	Filosa-Sarcomonadea	Glissomonadida	Glissomonadida_unclassified	Glissomonadida_unclassified
142	OTU_18S_3612	0	0	no	0,130378096479791	1	yes	0	0	no	Rhizaria	Cercozoa	Filosa-Sarcomonadea	Cercomonadida	Cercomonadidae	Cercomonas
143	OTU_18S_362	0,338983050847458	2	yes	0	0	no	0	0	no	Amoebozoa	Lobosa	Lobosa_X	Centramoebida	Acanthamoebidae	Protacanthamoeba
144	OTU_18S_3621	0,0847457627118644	1	yes	0	0	no	0	0	no	Amoebozoa	Lobosa	Discosea-Flabellinia	Vannellida	Vannellidae	Vannella
145	OTU_18S_3652	0,0847457627118644	1	yes	0	0	no	0	0	no	Excavata	Discoba	Euglenozoa	Kinetoplastida	Bodonidae	Bodo
146	OTU_18S_3724	0	0	no	0,130378096479791	1	yes	0	0	no	Alveolata	Ciliophora	Spirotrichea	Hypotrichia	Oxytrichidae	Oxytrichidae_unclassified
147	OTU_18S_3740	0,0847457627118644	1	yes	0	0	no	0	0	no	Amoebozoa	Lobosa	Discosea-Flabellinia	Vannellida	Vannellidae	Vannella
148	OTU_18S_3764	0	0	no	0,391134289439374	2	yes	0	0	no	Alveolata	Apicomplexa	Apicomplexa_X	Gregarines	Gregarines_X	unclassified
149	OTU_18S_378	0	0	no	1,43415906127771	6	yes	0	0	no	Alveolata	Apicomplexa	Apicomplexa_X	Gregarines	Gregarines_X	unclassified
150	OTU_18S_380	0,593220338983051	3	yes	0	0	no	0	0	no	Alveolata	Ciliophora	Oligohymenophorea	Peritrichia_2	Sessilida	Pyxidium
151	OTU_18S_381	0,423728813559322	3	no	0,130378096479791	1	no	0,564971751412429	1	no	Amoebozoa	Lobosa	Discosea-Flabellinia	Dactylopodida	Vexilliferidae	Vexillifera
152	OTU_18S_3827	0,0847457627118644	1	yes	0	0	no	0	0	no	Amoebozoa	Lobosa	Discosea-Flabellinia	Vannellida	Vannellidae	Ripella
153	OTU_18S_385	0	0	no	1,43415906127771	3	yes	0	0	no	Excavata	Discoba	Euglenozoa	Kinetoplastida	unclassified	unclassified
154	OTU_18S_387	0,677966101694915	2	no	1,04302477183833	1	no	0	0	no	Amoebozoa	Lobosa	Lobosa_X	Himatismenida	Cochliopodiidae	Cochliopodium
155	OTU_18S_389	0,0847457627118644	1	no	0,651890482398957	3	no	0	0	no	Excavata	Discoba	Heterolobosea	Heterolobosea_X	Vahlkampfiidae	Naegleria
156	OTU_18S_3891	0,847457627118644	3	yes	0	0	no	0	0	no	Alveolata	Ciliophora	Oligohymenophorea	Peritrichia_2	Sessilida	Pyxidium
157	OTU_18S_3898	0	0	no	1,30378096479791	5	yes	0	0	no	Alveolata	Apicomplexa	Apicomplexa_X	Gregarines	Gregarines_X	unclassified
158	OTU_18S_3937	0,169491525423729	1	yes	0	0	no	0	0	no	Amoebozoa	Lobosa	Discosea-Flabellinia	Vannellida	Vannellidae	Vannella
159	OTU_18S_396	0	0	no	2,08604954367666	3	yes	0	0	no	Alveolata	Apicomplexa	Apicomplexa_X	Gregarines	Gregarines_X	Gregarines_X_unclassified
160	OTU_18S_3967	0	0	no	0,130378096479791	1	yes	0	0	no	Excavata	Discoba	Euglenozoa	Kinetoplastida	Neobodonid	Neobodonid_unclassified
161	OTU_18S_3985	0,0847457627118644	1	yes	0	0	no	0	0	no	Excavata	Discoba	Euglenozoa	Kinetoplastida	Neobodonid	Rhynchomonas
162	OTU_18S_4013	0,0847457627118644	1	yes	0	0	no	0	0	no	Amoebozoa	Lobosa	Discosea-Flabellinia	Vannellida	Vannellidae	Vannella
163	OTU_18S_4027	0,169491525423729	1	yes	0	0	no	0	0	no	Amoebozoa	Lobosa	Discosea-Flabellinia	Vannellida	Vannellidae	Vannella
164	OTU_18S_4042	0	0	no	0	0	no	0,564971751412429	1	yes	Amoebozoa	Conosa	Mycetozoa-Myxogastrea	Stemonitales-Physarales	Stemonitales-Physarales_X	Stemonitales-Physarales_X_unclassified
165	OTU_18S_405	0,338983050847458	3	yes	0	0	no	0	0	no	Alveolata	Ciliophora	Spirotrichea	Hypotrichia	Oxytrichidae	Sterkiella
166	OTU_18S_4104	0,0847457627118644	1	yes	0	0	no	0	0	no	Amoebozoa	Lobosa	Tubulinea	Tubulinea_unclassified	Tubulinea_unclassified	Tubulinea_unclassified
167	OTU_18S_4159	0	0	no	0,130378096479791	1	yes	0	0	no	Amoebozoa	Conosa	Mycetozoa-Myxogastrea	Trichiales	Trichiaceae	Trichiaceae_unclassified
168	OTU_18S_420	0,254237288135593	1	yes	0	0	no	0	0	no	Amoebozoa	Lobosa	Discosea-Flabellinia	Vannellida	Vannellidae	Vannella
169	OTU_18S_4214	0	0	no	0,130378096479791	1	yes	0	0	no	Alveolata	Apicomplexa	Apicomplexa_X	Gregarines	Gregarines_X	Trachyphloeus
170	OTU_18S_422	0,0847457627118644	1	no	1,69491525423729	5	no	0	0	no	Alveolata	Apicomplexa	Apicomplexa_X	Coccidia	Adelina-group	Adelina
171	OTU_18S_425	0	0	no	1,95567144719687	5	yes	0	0	no	Alveolata	Ciliophora	Colpodea	Colpodea_X	Colpodea_X_unclassified	Colpodea_X_unclassified
172	OTU_18S_4264	0,0847457627118644	1	yes	0	0	no	0	0	no	Alveolata	Ciliophora	Oligohymenophorea	Peritrichia_2	Sessilida	Sessilida_unclassified
173	OTU_18S_428	0	0	no	2,60756192959583	6	no	10,1694915254237	2	no	Alveolata	Apicomplexa	Apicomplexa_X	Gregarines	Gregarines_X	Gregarines_X_unclassified
174	OTU_18S_4308	0,0847457627118644	1	yes	0	0	no	0	0	no	Alveolata	Apicomplexa	Apicomplexa_X	Gregarines	Gregarines_X	Monocystis
175	OTU_18S_4312	0	0	no	0,260756192959583	1	yes	0	0	no	Amoebozoa	Conosa	Mycetozoa-Myxogastrea	Stemonitales-Physarales	Stemonitales-Physarales_unclassified	Stemonitales-Physarales_unclassified
176	OTU_18S_4360	0	0	no	0,130378096479791	1	yes	0	0	no	Excavata	Discoba	Euglenozoa	Kinetoplastida	Neobodonid	Neobodo
177	OTU_18S_4391	0,0847457627118644	1	yes	0	0	no	0	0	no	Amoebozoa	Lobosa	Discosea-Flabellinia	Vannellida	Vannellidae	Vannella
178	OTU_18S_4412	0	0	no	0,130378096479791	1	yes	0	0	no	Alveolata	Apicomplexa	Apicomplexa_X	Gregarines	Gregarines_X	unclassified
179	OTU_18S_443	0	0	no	0	0	no	6,77966101694915	1	yes	Rhizaria	Cercozoa	Filosa-Sarcomonadea	Cercomonadida	Paracercomonadidae	Paracercomonas
180	OTU_18S_447	0	0	no	1,43415906127771	1	yes	0	0	no	Amoebozoa	Lobosa	Discosea-Longamoebia	Thecamoebida	Thecamoebidae	Thecamoeba
181	OTU_18S_4507	0	0	no	0	0	no	0,564971751412429	1	yes	Amoebozoa	Conosa	Mycetozoa-Myxogastrea	Liceales	Cribrariaceae	Lindbladia
182	OTU_18S_451	0,0847457627118644	1	no	0,91264667535854	2	no	0	0	no	Rhizaria	Cercozoa	Filosa-Imbricatea	Euglyphida	Euglyphidae	Tracheleuglypha
183	OTU_18S_4514	0	0	no	0	0	no	0,564971751412429	1	yes	Rhizaria	Cercozoa	Cercozoa_unclassified	Cercozoa_unclassified	Cercozoa_unclassified	Cercozoa_unclassified
184	OTU_18S_4518	0,0847457627118644	1	yes	0	0	no	0	0	no	Amoebozoa	Lobosa	Discosea-Flabellinia	Vannellida	Vannellidae	Vannella
185	OTU_18S_453	0,423728813559322	4	yes	0	0	no	0	0	no	Amoebozoa	Lobosa	Discosea-Flabellinia	Vannellida	Vannellidae	Vannella
186	OTU_18S_4533	0,0847457627118644	1	yes	0	0	no	0	0	no	Alveolata	Ciliophora	Oligohymenophorea	Peritrichia_2	Sessilida	unclassified
187	OTU_18S_4534	0,0847457627118644	1	yes	0	0	no	0	0	no	Rhizaria	Cercozoa	Filosa-Imbricatea	Euglyphida	Euglyphidae	Euglypha
188	OTU_18S_4568	0	0	no	0,130378096479791	1	yes	0	0	no	Alveolata	Apicomplexa	Apicomplexa_X	Gregarines	Gregarines_X	Trachyphloeus
189	OTU_18S_4574	0	0	no	0,391134289439374	1	yes	0	0	no	Rhizaria	Cercozoa	Filosa-Sarcomonadea	unclassified	unclassified	unclassified
190	OTU_18S_4580	0,254237288135593	3	yes	0	0	no	0	0	no	Alveolata	Ciliophora	Oligohymenophorea	unclassified	unclassified	unclassified
191	OTU_18S_4618	0,0847457627118644	1	yes	0	0	no	0	0	no	Excavata	Discoba	Euglenozoa	Euglenida	Petalomonadales	Petalomonas
192	OTU_18S_4646	0	0	no	0,130378096479791	1	yes	0	0	no	Alveolata	Apicomplexa	Apicomplexa_X	Gregarines	Gregarines_X	Gregarines_X_unclassified
193	OTU_18S_467	0,169491525423729	2	no	0,130378096479791	1	no	0	0	no	Excavata	Metamonada	Parabasalia	Trichomonadida	Trichomonadidae	Trichomonas
194	OTU_18S_4725	0,0847457627118644	1	yes	0	0	no	0	0	no	Alveolata	Ciliophora	Oligohymenophorea	Peritrichia_2	Sessilida	Telotrochidium
195	OTU_18S_475	0,169491525423729	1	yes	0	0	no	0	0	no	Amoebozoa	Lobosa	Discosea-Flabellinia	Vannellida	Vannellidae	Vannella
196	OTU_18S_4835	0	0	no	0,130378096479791	1	yes	0	0	no	Alveolata	Apicomplexa	Apicomplexa_X	Gregarines	Gregarines_X	unclassified
197	OTU_18S_4911	0	0	no	0,130378096479791	1	yes	0	0	no	Alveolata	Apicomplexa	Apicomplexa_X	Gregarines	Gregarines_X	Gregarines_X_unclassified
198	OTU_18S_494	0	0	no	0	0	no	5,08474576271186	1	yes	Alveolata	Apicomplexa	Apicomplexa_X	Gregarines	Gregarines_X	Syncystis
199	OTU_18S_5046	0,0847457627118644	1	yes	0	0	no	0	0	no	Alveolata	Ciliophora	Litostomatea	Haptoria_5	Pleurostomatida	Litonotus
200	OTU_18S_505	0	0	no	1,30378096479791	4	yes	0	0	no	Alveolata	Apicomplexa	Apicomplexa_X	Gregarines	Gregarines_X	Gregarines_X_unclassified
201	OTU_18S_5050	0	0	no	0,260756192959583	1	yes	0	0	no	Alveolata	Ciliophora	Colpodea	Colpodea_X	Platyophryida	Platyophryida_unclassified
202	OTU_18S_5084	0	0	no	0,130378096479791	1	yes	0	0	no	Alveolata	Ciliophora	Colpodea	Colpodea_X	Platyophryida	Platyophryida_unclassified
203	OTU_18S_5087	0	0	no	0,260756192959583	1	yes	0	0	no	Amoebozoa	Conosa	Mycetozoa-Myxogastrea	Stemonitales-Physarales	Stemonitales-Physarales_X	unclassified
204	OTU_18S_5104	0,0847457627118644	1	yes	0	0	no	0	0	no	Amoebozoa	Lobosa	Discosea-Flabellinia	Vannellida	Vannellidae	Vannella
205	OTU_18S_512	0	0	no	1,04302477183833	2	no	2,25988700564972	1	no	Alveolata	Apicomplexa	Apicomplexa_X	Gregarines	Gregarines_X	Gregarina
206	OTU_18S_5134	0	0	no	0,130378096479791	1	yes	0	0	no	Alveolata	Apicomplexa	Apicomplexa_X	Gregarines	Gregarines_X	Trachyphloeus
207	OTU_18S_5139	0	0	no	0,130378096479791	1	yes	0	0	no	Rhizaria	Cercozoa	Filosa-Sarcomonadea	Glissomonadida	Glissomonadida_unclassified	Glissomonadida_unclassified
208	OTU_18S_518	0,0847457627118644	1	yes	0	0	no	0	0	no	Excavata	Discoba	Euglenozoa	Kinetoplastida	Neobodonid	Neobodo
209	OTU_18S_5243	0	0	no	0,130378096479791	1	yes	0	0	no	Amoebozoa	Lobosa	Lobosa_X	Centramoebida	Acanthamoebidae	Acanthamoebidae_X
210	OTU_18S_525	0,338983050847458	1	yes	0	0	no	0	0	no	Amoebozoa	Lobosa	Discosea-Flabellinia	Vannellida	Vannellidae	Vannella
211	OTU_18S_5293	0	0	no	0,130378096479791	1	yes	0	0	no	Alveolata	Apicomplexa	Apicomplexa_X	Gregarines	Gregarines_X	Gregarines_X_unclassified
212	OTU_18S_53	14,1525423728814	8	no	0,260756192959583	2	no	0	0	no	Excavata	Discoba	unclassified	unclassified	unclassified	unclassified
213	OTU_18S_531	0,423728813559322	3	yes	0	0	no	0	0	no	Amoebozoa	Lobosa	Lobosa_X	Himatismenida	Cochliopodiidae	Cochliopodium
214	OTU_18S_532	0,0847457627118644	1	yes	0	0	no	0	0	no	Alveolata	Ciliophora	Nassophorea	Nassophorea_X	Nassophorea_X_unclassified	Nassophorea_X_unclassified
215	OTU_18S_5320	0	0	no	0,130378096479791	1	yes	0	0	no	Amoebozoa	Conosa	Mycetozoa-Myxogastrea	Echinosteliales	Echinosteliaceae	Echinostelium
216	OTU_18S_537	0	0	no	0,782268578878748	1	no	3,38983050847458	1	no	Amoebozoa	Conosa	Mycetozoa-Myxogastrea	Stemonitales-Physarales	Physaraceae	unclassified
217	OTU_18S_5374	0,0847457627118644	1	yes	0	0	no	0	0	no	Excavata	Discoba	Euglenozoa	Kinetoplastida	Neobodonid	Neobodo
218	OTU_18S_538	0	0	no	0,782268578878748	1	yes	0	0	no	Amoebozoa	Lobosa	Lobosa_X	Centramoebida	Acanthamoebidae	Acanthamoeba
219	OTU_18S_543	0	0	no	0,130378096479791	1	yes	0	0	no	Alveolata	Ciliophora	Nassophorea	Nassophorea_X	Microthoracida	Leptopharynx
220	OTU_18S_5457	0	0	no	0,260756192959583	2	yes	0	0	no	Alveolata	Apicomplexa	Apicomplexa_X	Gregarines	Gregarines_X	Gregarines_X_unclassified
221	OTU_18S_549	0,169491525423729	2	yes	0	0	no	0	0	no	Rhizaria	Cercozoa	Filosa-Imbricatea	Euglyphida	Trinematidae	Trinematidae_X
222	OTU_18S_552	0,169491525423729	1	yes	0	0	no	0	0	no	Rhizaria	Cercozoa	Filosa-Sarcomonadea	Cercomonadida	Paracercomonadidae	Paracercomonas
223	OTU_18S_561	0,338983050847458	3	yes	0	0	no	0	0	no	Excavata	Discoba	Euglenozoa	Euglenida	Petalomonadales	Petalomonas
224	OTU_18S_563	0,0847457627118644	1	yes	0	0	no	0	0	no	Amoebozoa	Lobosa	Discosea-Longamoebia	Dermamoebida	Dermamoebidae	Dermamoeba
225	OTU_18S_569	0	0	no	0,91264667535854	2	yes	0	0	no	Alveolata	Apicomplexa	Apicomplexa_X	Gregarines	Gregarines_X	Ascogregarina
226	OTU_18S_5700	0	0	no	0,130378096479791	1	yes	0	0	no	Rhizaria	Cercozoa	Endomyxa-Phytomyxea	Plasmodiophorida	Polymyxa-lineage	Sorosphaera
227	OTU_18S_5725	0	0	no	0,130378096479791	1	yes	0	0	no	Alveolata	Apicomplexa	Apicomplexa_X	Gregarines	Gregarines_X	Gregarina
228	OTU_18S_5748	0	0	no	0,391134289439374	2	yes	0	0	no	Alveolata	Apicomplexa	Apicomplexa_X	Gregarines	Gregarines_X	Monocystis
229	OTU_18S_5764	0	0	no	0	0	no	0,564971751412429	1	yes	Rhizaria	Cercozoa	Filosa-Sarcomonadea	Glissomonadida	Glissomonadida_unclassified	Glissomonadida_unclassified
230	OTU_18S_581	0	0	no	1,17340286831812	4	yes	0	0	no	Alveolata	Apicomplexa	Apicomplexa_X	Gregarines	Gregarines_X	unclassified
231	OTU_18S_582	0	0	no	0,260756192959583	1	yes	0	0	no	Excavata	Discoba	Euglenozoa	Kinetoplastida	Neobodonid	Neobodo
232	OTU_18S_5873	0	0	no	0,260756192959583	2	no	0,564971751412429	1	no	Alveolata	Apicomplexa	Apicomplexa_X	Gregarines	Gregarines_X	Gregarines_XX
233	OTU_18S_5874	0	0	no	0	0	no	0,564971751412429	1	yes	Alveolata	Apicomplexa	Apicomplexa_X	Gregarines	Gregarines_X	Gregarines_X_unclassified
234	OTU_18S_5878	0	0	no	0,130378096479791	1	yes	0	0	no	Amoebozoa	Lobosa	Discosea-Flabellinia	Dactylopodida	Vexilliferidae	Vexillifera
235	OTU_18S_5911	0,0847457627118644	1	yes	0	0	no	0	0	no	Amoebozoa	Lobosa	Discosea-Flabellinia	Vannellida	Vannellidae	Vannella
236	OTU_18S_5926	0,169491525423729	1	yes	0	0	no	0	0	no	Amoebozoa	Lobosa	Lobosa_X	Himatismenida	Cochliopodiidae	Cochliopodium
237	OTU_18S_5929	0	0	no	0,130378096479791	1	yes	0	0	no	Alveolata	Apicomplexa	Apicomplexa_X	Gregarines	Gregarines_X	Gregarines_X_unclassified
238	OTU_18S_5972	0,0847457627118644	1	yes	0	0	no	0	0	no	Alveolata	Ciliophora	Oligohymenophorea	Peritrichia_2	Sessilida	Sessilida_unclassified
239	OTU_18S_598	0,169491525423729	1	yes	0	0	no	0	0	no	Amoebozoa	Lobosa	Discosea-Flabellinia	Vannellida	Vannellidae	Vannella
240	OTU_18S_5981	0	0	no	0,130378096479791	1	yes	0	0	no	Amoebozoa	Conosa	Mycetozoa-Myxogastrea	Trichiales	Trichiaceae	Arcyria
241	OTU_18S_6017	0	0	no	0,130378096479791	1	yes	0	0	no	Rhizaria	Cercozoa	Filosa-Sarcomonadea	Glissomonadida	Proleptomonadidae	Proleptomonas
242	OTU_18S_6047	0,0847457627118644	1	yes	0	0	no	0	0	no	Alveolata	Ciliophora	Nassophorea	Nassophorea_X	Microthoracida	Leptopharynx
243	OTU_18S_6051	0	0	no	0,130378096479791	1	yes	0	0	no	Rhizaria	Cercozoa	Filosa-Sarcomonadea	Cercomonadida	Paracercomonadidae	Paracercomonadidae_unclassified
244	OTU_18S_6067	0	0	no	0	0	no	0,564971751412429	1	yes	Rhizaria	Cercozoa	Filosa-Sarcomonadea	Glissomonadida	Allapsidae	Allantion
245	OTU_18S_610	0,169491525423729	1	yes	0	0	no	0	0	no	Amoebozoa	Lobosa	Lobosa_X	Centramoebida	Acanthamoebidae	Protacanthamoeba
246	OTU_18S_6139	0	0	no	0,130378096479791	1	yes	0	0	no	Excavata	Discoba	Euglenozoa	Kinetoplastida	Neobodonid	unclassified
247	OTU_18S_6177	0,0847457627118644	1	yes	0	0	no	0	0	no	Amoebozoa	Lobosa	Discosea-Flabellinia	Vannellida	Vannellidae	Ripella
248	OTU_18S_6221	0	0	no	0,130378096479791	1	yes	0	0	no	Amoebozoa	Conosa	Mycetozoa-Myxogastrea	Stemonitales-Physarales	Stemonitales-Physarales_X	unclassified
249	OTU_18S_6229	0,0847457627118644	1	yes	0	0	no	0	0	no	Amoebozoa	Lobosa	Lobosa_X	Himatismenida	Cochliopodiidae	Cochliopodium
250	OTU_18S_6238	0	0	no	0,130378096479791	1	yes	0	0	no	Alveolata	Apicomplexa	Apicomplexa_X	Gregarines	Gregarines_X	Gregarina
251	OTU_18S_629	0	0	no	0,521512385919166	1	yes	0	0	no	Alveolata	Ciliophora	Colpodea	Colpodea_X	Colpodea_X_unclassified	Colpodea_X_unclassified
252	OTU_18S_638	0,169491525423729	2	no	0,130378096479791	1	no	0	0	no	Amoebozoa	Lobosa	Discosea-Flabellinia	Vannellida	Vannellidae	Ripella
253	OTU_18S_642	0,0847457627118644	1	no	0,130378096479791	1	no	0	0	no	Alveolata	Ciliophora	Oligohymenophorea	Peritrichia_2	Sessilida	Sessilida_unclassified
254	OTU_18S_6449	0	0	no	0,130378096479791	1	yes	0	0	no	Excavata	Discoba	Euglenozoa	Euglenida	unclassified	unclassified
255	OTU_18S_6454	0,0847457627118644	1	yes	0	0	no	0	0	no	Amoebozoa	Lobosa	Discosea-Flabellinia	Vannellida	Vannellidae	Ripella
256	OTU_18S_647	0	0	no	0,782268578878748	1	yes	0	0	no	Alveolata	Apicomplexa	Apicomplexa_X	Gregarines	Gregarines_X	Psychodiella
257	OTU_18S_6480	0,0847457627118644	1	yes	0	0	no	0	0	no	Amoebozoa	Lobosa	Lobosa_X	Himatismenida	Cochliopodiidae	Cochliopodium
258	OTU_18S_65	7,11864406779661	7	no	0,260756192959583	1	no	0	0	no	Alveolata	Ciliophora	Oligohymenophorea	Peritrichia_2	Sessilida	Vorticella
259	OTU_18S_6525	0,0847457627118644	1	yes	0	0	no	0	0	no	Rhizaria	Cercozoa	Endomyxa	Vampyrellida	Leptophryidae	Leptophryidae_unclassified
260	OTU_18S_6526	0	0	no	0,130378096479791	1	yes	0	0	no	Alveolata	Apicomplexa	Apicomplexa_X	Gregarines	Gregarines_X	Gregarines_X_unclassified
261	OTU_18S_655	0,254237288135593	2	no	0,260756192959583	2	no	0	0	no	Amoebozoa	Conosa	Variosea	Variosea_X	Protosteliids	Protostelium
262	OTU_18S_6573	0,338983050847458	2	yes	0	0	no	0	0	no	Alveolata	Ciliophora	Nassophorea	Nassophorea_X	Microthoracida	Leptopharynx
263	OTU_18S_6606	0	0	no	0,130378096479791	1	yes	0	0	no	Amoebozoa	Conosa	Mycetozoa-Myxogastrea	Stemonitales-Physarales	Stemonitales-Physarales_unclassified	Stemonitales-Physarales_unclassified
264	OTU_18S_6635	0	0	no	0,130378096479791	1	yes	0	0	no	Amoebozoa	Lobosa	Lobosa_X	Centramoebida	Acanthamoebidae	Acanthamoeba
265	OTU_18S_6664	0	0	no	0,130378096479791	1	yes	0	0	no	Rhizaria	Cercozoa	Filosa-Imbricatea	Euglyphida	unclassified	unclassified
266	OTU_18S_667	0,338983050847458	1	yes	0	0	no	0	0	no	Amoebozoa	Lobosa	Lobosa_X	Himatismenida	Cochliopodiidae	Cochliopodium
267	OTU_18S_670	0,254237288135593	3	yes	0	0	no	0	0	no	Excavata	Discoba	Euglenozoa	Kinetoplastida	Bodonidae	Bodonidae_X
268	OTU_18S_672	0,0847457627118644	1	yes	0	0	no	0	0	no	Rhizaria	Cercozoa	Filosa-Sarcomonadea	Glissomonadida	Sandonidae	Sandonidae_unclassified
269	OTU_18S_674	0,76271186440678	8	yes	0	0	no	0	0	no	Amoebozoa	Lobosa	Discosea-Flabellinia	Vannellida	Vannellidae	Vannella
270	OTU_18S_6749	0,0847457627118644	1	yes	0	0	no	0	0	no	Amoebozoa	Lobosa	Discosea-Flabellinia	Vannellida	Vannellidae	Vannella
271	OTU_18S_6785	0	0	no	0,130378096479791	1	yes	0	0	no	Alveolata	Apicomplexa	Apicomplexa_X	Gregarines	Gregarines_X	Gregarines_X_unclassified
272	OTU_18S_6813	0,0847457627118644	1	yes	0	0	no	0	0	no	Alveolata	Ciliophora	Spirotrichea	Hypotrichia	Oxytrichidae	unclassified
273	OTU_18S_6819	0,0847457627118644	1	yes	0	0	no	0	0	no	Alveolata	Ciliophora	Oligohymenophorea	Peritrichia_2	Sessilida	unclassified
274	OTU_18S_6848	0,0847457627118644	1	yes	0	0	no	0	0	no	Amoebozoa	Lobosa	Discosea-Flabellinia	Vannellida	Vannellidae	Vannella
275	OTU_18S_6902	0	0	no	0,130378096479791	1	yes	0	0	no	Alveolata	Apicomplexa	Apicomplexa_X	Gregarines	Gregarines_X	unclassified
276	OTU_18S_695	0	0	no	0,521512385919166	3	yes	0	0	no	Alveolata	Apicomplexa	Apicomplexa_X	Gregarines	Gregarines_X	Trachyphloeus
277	OTU_18S_696	0	0	no	0,260756192959583	2	yes	0	0	no	Alveolata	Ciliophora	Colpodea	Colpodea_X	Colpodida	unclassified
278	OTU_18S_697	0,169491525423729	2	no	0	0	no	1,12994350282486	1	no	Amoebozoa	Lobosa	Lobosa_X	Lobosa_XX	LKM74-lineage	LKM74-lineage_X
279	OTU_18S_698	0	0	no	0,391134289439374	2	yes	0	0	no	Rhizaria	Cercozoa	Filosa-Thecofilosea	Cryomonadida	Rhogostoma-lineage	Rhogostoma
280	OTU_18S_7133	0	0	no	0,130378096479791	1	yes	0	0	no	Rhizaria	Cercozoa	Filosa-Sarcomonadea	Glissomonadida	Glissomonadida_unclassified	Glissomonadida_unclassified
281	OTU_18S_7139	0	0	no	0,130378096479791	1	yes	0	0	no	Alveolata	Apicomplexa	Apicomplexa_X	Gregarines	Gregarines_X	unclassified
282	OTU_18S_715	0	0	no	1,17340286831812	1	yes	0	0	no	Alveolata	Apicomplexa	Apicomplexa_X	Gregarines	Gregarines_X	Gregarines_X_unclassified
283	OTU_18S_7208	0,0847457627118644	1	yes	0	0	no	0	0	no	Amoebozoa	Lobosa	Discosea-Flabellinia	Vannellida	Vannellidae	Vannella
284	OTU_18S_7269	0	0	no	0,130378096479791	1	yes	0	0	no	Rhizaria	Cercozoa	Filosa-Sarcomonadea	Cercomonadida	Cercomonadidae	Cercomonas
285	OTU_18S_729	0,169491525423729	1	no	0,130378096479791	1	no	0	0	no	Amoebozoa	Lobosa	Lobosa_X	Himatismenida	Cochliopodiidae	Cochliopodium
286	OTU_18S_7297	0	0	no	0,130378096479791	1	yes	0	0	no	Alveolata	Apicomplexa	Apicomplexa_X	Colpodellidae	Colpodellidae_X	Colpodella
287	OTU_18S_7317	0,0847457627118644	1	yes	0	0	no	0	0	no	Alveolata	Ciliophora	unclassified	unclassified	unclassified	unclassified
288	OTU_18S_7334	0	0	no	0,130378096479791	1	no	0,564971751412429	1	no	Alveolata	Apicomplexa	Apicomplexa_X	Gregarines	Gregarines_X	Gregarines_XX
289	OTU_18S_7387	0	0	no	0,130378096479791	1	yes	0	0	no	Alveolata	Ciliophora	Colpodea	Colpodea_X	unclassified	unclassified
290	OTU_18S_7396	0,0847457627118644	1	yes	0	0	no	0	0	no	Amoebozoa	Lobosa	Lobosa_X	Himatismenida	Cochliopodiidae	Cochliopodium
291	OTU_18S_7440	0,0847457627118644	1	yes	0	0	no	0	0	no	Amoebozoa	Lobosa	Discosea-Flabellinia	Vannellida	Vannellidae	Vannella
292	OTU_18S_7449	0	0	no	0,391134289439374	3	yes	0	0	no	Alveolata	Apicomplexa	Apicomplexa_X	Gregarines	Gregarines_X	Gregarines_X_unclassified
293	OTU_18S_7462	0	0	no	0	0	no	0,564971751412429	1	yes	Excavata	Discoba	Heterolobosea	Heterolobosea_X	Vahlkampfiidae	Allovahlkampfia
294	OTU_18S_7470	0,0847457627118644	1	yes	0	0	no	0	0	no	Amoebozoa	Lobosa	Discosea-Flabellinia	Vannellida	Vannellidae	Ripella
295	OTU_18S_748	0,0847457627118644	1	yes	0	0	no	0	0	no	Amoebozoa	Lobosa	Lobosa_X	Himatismenida	Cochliopodiidae	Cochliopodium
296	OTU_18S_7568	0	0	no	0,130378096479791	1	yes	0	0	no	Alveolata	Apicomplexa	Apicomplexa_X	Gregarines	Gregarines_X	Psychodiella
297	OTU_18S_761	0,0847457627118644	1	yes	0	0	no	0	0	no	Amoebozoa	Lobosa	Discosea-Flabellinia	Vannellida	Vannellidae	Vannella
298	OTU_18S_764	0	0	no	0	0	no	2,82485875706215	1	yes	Alveolata	Apicomplexa	Apicomplexa_X	Gregarines	Gregarines_X	Gregarines_X_unclassified
299	OTU_18S_767	0	0	no	0,782268578878748	3	yes	0	0	no	Opisthokonta	Cercozoa	Filosa-Thecofilosea	Cryomonadida	Rhogostoma-lineage	unclassified
300	OTU_18S_7697	0	0	no	0	0	no	0,564971751412429	1	yes	Alveolata	Apicomplexa	Apicomplexa_X	Gregarines	Gregarines_X	unclassified
301	OTU_18S_7699	0	0	no	0,130378096479791	1	yes	0	0	no	Alveolata	Apicomplexa	Apicomplexa_X	Gregarines	Gregarines_X	Gregarines_X_unclassified
302	OTU_18S_772	0	0	no	0,391134289439374	2	yes	0	0	no	Alveolata	Apicomplexa	Apicomplexa_X	Gregarines	Gregarines_X	Gregarines_X_unclassified
303	OTU_18S_7843	0,169491525423729	1	no	0,130378096479791	1	no	0	0	no	Alveolata	Ciliophora	Oligohymenophorea	Peritrichia_2	Sessilida	Sessilida_unclassified
304	OTU_18S_7847	0	0	no	0	0	no	0,564971751412429	1	yes	Alveolata	Apicomplexa	Apicomplexa_X	Gregarines	Gregarines_X	Mattesia
305	OTU_18S_790	0	0	no	0,130378096479791	1	yes	0	0	no	Alveolata	Apicomplexa	Apicomplexa_X	Gregarines	Gregarines_X	unclassified
306	OTU_18S_835	0,169491525423729	2	yes	0	0	no	0	0	no	Excavata	Discoba	Euglenozoa	Kinetoplastida	Bodonidae	Bodo
307	OTU_18S_837	0,169491525423729	1	yes	0	0	no	0	0	no	Amoebozoa	Lobosa	Discosea-Flabellinia	Vannellida	Vannellidae	Vannella
308	OTU_18S_840	0	0	no	0,130378096479791	1	yes	0	0	no	Alveolata	Apicomplexa	Apicomplexa_X	Gregarines	Gregarines_X	Syncystis
309	OTU_18S_843	0	0	no	0,130378096479791	1	yes	0	0	no	Rhizaria	Cercozoa	Filosa-Sarcomonadea	Filosa-Sarcomonadea_X	Filosa-Sarcomonadea_XX	Filosa-Sarcomonadea_XXX
310	OTU_18S_845	0,169491525423729	1	yes	0	0	no	0	0	no	Amoebozoa	Lobosa	Lobosa_X	Himatismenida	Cochliopodiidae	Ovalopodium
311	OTU_18S_855	0,0847457627118644	1	yes	0	0	no	0	0	no	Alveolata	Ciliophora	Nassophorea	Nassophorea_X	Microthoracida	Leptopharynx
312	OTU_18S_876	0	0	no	0,391134289439374	2	yes	0	0	no	Amoebozoa	Conosa	Mycetozoa-Myxogastrea	Stemonitales-Physarales	Stemonitales-Physarales_unclassified	Stemonitales-Physarales_unclassified
313	OTU_18S_879	0	0	no	0,521512385919166	3	yes	0	0	no	Alveolata	Apicomplexa	Apicomplexa_X	Gregarines	Gregarines_X	Trachyphloeus
314	OTU_18S_888	0,0847457627118644	1	yes	0	0	no	0	0	no	Alveolata	Ciliophora	Litostomatea	Litostomatea_X	Litostomatea_XX	Spathidium_1
315	OTU_18S_945	0	0	no	0,391134289439374	1	yes	0	0	no	Alveolata	Apicomplexa	Apicomplexa_X	Gregarines	Gregarines_X	Syncystis
316	OTU_18S_950	0	0	no	0	0	no	0,564971751412429	1	yes	Alveolata	Ciliophora	Colpodea	Colpodea_X	Platyophryida	Platyophryida_X
317	OTU_18S_970	0	0	no	0,130378096479791	1	yes	0	0	no	Rhizaria	Cercozoa	Filosa-Imbricatea	Euglyphida	Trinematidae	Trinema
318	OTU_18S_972	0	0	no	0	0	no	2,25988700564972	1	yes	Excavata	Discoba	Heterolobosea	Heterolobosea_X	Vahlkampfiidae	Allovahlkampfia
319	OTU_18S_989	0,169491525423729	1	no	0,391134289439374	1	no	0	0	no	Amoebozoa	Lobosa	Lobosa_X	Centramoebida	Acanthamoebidae	Acanthamoeba
320	OTU_18S_995	0	0	no	0,260756192959583	1	yes	0	0	no	Amoebozoa	Conosa	Variosea	Variosea_X	Schizoplasmodiids	unclassified
321	OTU_18S_999	0	0	no	0,130378096479791	1	no	0,564971751412429	1	no	Alveolata	Apicomplexa	Apicomplexa_X	Gregarines	Gregarines_X	unclassified
