# Supplementary material for: The cooling tower water microbiota: Seasonal dynamics and co-occurrence of bacterial and protist phylotypes
Source: Water Res. 2019 Aug 1;159:464–79. doi: 10.1016/j.watres.2019.04.028 (PMC6554697; doi:10.1016/j.watres.2019.04.028)
Supplement: Multimedia component 5 — Supplementary Table S5: List of opportunistic pathogens and relatives including best blast hits against NCBI database, Silva Living Tree Project database (Version 1.28), and taxonomic classification. [file mmc5.xlsx]

## Sheet: Sheet1
	OTU	Top blast hit	Acc. no.	Blast similarity	Top Silva LTP hit	Acc. no.	Similarity	CT01 abundance %	CT01 occurence	CT02 abundance %	CT02 occurence	CT03 abundance %	CT03 occurence
Actinobacteria	Mycobacterium
	OTU_16S_115	Mycobacterium xenopi strain ATCC 19250 16S ribosomal RNA gene, partial sequence	MH169221.1	1	Mycobacterium xenopi	AJ536033	0.9976	0.00249302	1	0	0	0	0
	OTU_16S_12	Uncultured bacterium clone WIR12Powerf5_11071 16S ribosomal RNA gene, partial sequence	JQ379101.2	1	Mycobacterium wolinskyi	AY457083	0.9951	4.02373	23	0.0655308	12	0.00955657	2
	OTU_16S_265	Uncultured bacterium clone OTU_4362 16S ribosomal RNA gene, partial sequence	MH528010.1	1	Mycobacterium branderi	AF480574	0.9787	0	0	0.117409	7	0	0
	OTU_16S_300	Mycobacterium stephanolepidis strain NJB0901 16S ribosomal RNA, partial sequence	NR_157700.1	1	Mycobacterium salmoniphilum	DQ866768	1	0.0349023	8	0.401376	14	0.00477829	1
Firmicutes	Bacillus
	OTU_16S_31	Bacillus cereus strain BBS10 16S ribosomal RNA gene, partial sequence	MK471340.1	1	Bacillus weihenstephanensis	AB021199	1	0.222	18	0.893	18	0.01	1
	OTU_16S_595	Bacterium strain A2 16S ribosomal RNA gene, partial sequence	MK471236.1	1	Bacillus velezensis	LLZC01000010	1	0	0	0.003	1	0	0
Alphaproteobacteria	Bosea
	OTU_16S_147	Bosea vaviloviae strain DC2 16S ribosomal RNA gene, partial sequence	KX649779.1	1	Bosea vestrisii	AF288306	1	0.162	14	0.055	10	0.091	6
	Sphingomonas
	OTU_16S_235	Sphingomonas yabuuchiae strain MadaFrogSkinBac.DB-.4131 16S ribosomal RNA gene, partial sequence	MF526518.1	1	Sphingomonas yabuuchiae	AB071955	1	0.002	1	0.055	9	0.024	4
Gammaproteobacteria	Aeromonas
	OTU_16S_227	Aeromonas sp. strain DS/GP/BT3 16S ribosomal RNA gene, partial sequence	KY118920.1	1	Aeromonas popoffii	AJ224308	1	0.155	9	0	0	0.005	1
	Legionella
	OTU_16S_264	Uncultured Legionella sp. clone IL_3L_N2 16S ribosomal RNA gene, partial sequence	KM624148.1	1	Legionella rowbothamii	X97359	0.972	0	0	0.0600699	7	0	0
	OTU_16S_418	Uncultured Legionella sp. clone BSF-B-15Leg-I-8 16S ribosomal RNA gene, partial sequence	GU971038.1	0.99	Legionella rowbothamii	X97359	0.965	0.0648185	3	0	0	0	0
	OTU_16S_445	Uncultured bacterium clone OTU824 16S ribosomal RNA gene, partial sequence	MH461931.1	0.98	Legionella dresdenensis	AM747393	0.9673	0.0324093	1	0	0	0	0
	OTU_16S_535	Uncultured bacterium clone OTU 680 16S ribosomal RNA gene, partial sequence	KX653087.1	0.99	Legionella worsleiensis	Z49739	0.09164	0	0	0.030035	5	0	0
	OTU_16S_788	Uncultured bacterium clone JRH240 16S ribosomal RNA gene, partial sequence	KP292270.1	0.99	Legionella quateirensis	Z49732	0.9766	0	0	0.00273045	1	0	0
	OTU_16S_935	Uncultured Legionella sp. gene for 16S rRNA, partial sequence, clone: ctw-H-9	AB933904.1	1	Legionella norrlandica	KJ796839	0.9578	0.0174511	2	0	0	0	0
	Pseudomonas
	OTU_16S_1	Pseudomonas stutzeri strain MBT15 16S ribosomal RNA gene, partial sequence	KY818692.1	1	Pseudomonas stutzeri	AF094748	1	0.117172	19	28.3612	20	1.97343	11
	OTU_16S_37	Uncultured bacterium clone Bact_7 16S ribosomal RNA gene, partial sequence	KY432947.1	1	Pseudomonas alcaligenes	D84006	0.9906	0.0398883	5	1.61643	14	0.0382263	4
	OTU_16S_65	Uncultured Azomonas sp. clone 1b_21281 16S ribosomal RNA gene, partial sequenc	MG804472.1	1	Pseudomonas punonensis	JQ344321	96.96	1.61679	8	0.005559	1	0.004864	1
	OTU_16S_628	Pseudomonas fluorescens strain PS3 16S ribosomal RNA gene, partial sequence	KY013479.1	1	Pseudomonas libanensis	AF057645	0.9977	0	0	0.0054609	1	0.00955657	2
	OTU_16S_71	Uncultured Pseudomonas sp. clone sw-xj501 16S ribosomal RNA gene, partial sequence	GQ302553.1	1	Pseudomonas brassicacearum subsp. neoaurantiaca	EU391388	0.9906	0.0224372	7	0.0163827	5	0	0
	OTU_16S_96	Pseudomonas sp. strain B56 16S ribosomal RNA gene, partial sequence	KU534564.1	1	Pseudomonas peli	AM114534	0.9977	0.423813	11	0	0	0.114679	7
	Stenotrophomonas
	OTU_16S_312	Stenotrophomonas sp. strain Oc1 16S ribosomal RNA gene, partial sequence	MF801332.1	1	Stenotrophomonas maltophilia	AB294553	0.993	0.105	12	0.038	5	0.005	1
	Shigella
	OTU_16S_89	Escherichia coli strain Ec-2Lar chromosome	CP035318.1	1	Shigella sonnei	FR870445	1	0.06345	15	0.050037	10	0.04378	7
Epsilonproteobacteria	Arcobacter
	OTU_16S_189	Uncultured bacterium clone FLOCS_1301A-Hematite_A02 16S ribosomal RNA gene, partial sequence	KC682324.1	1	Arcobacter nitrofigilis	L14627	0.9826	0.027	6	0.016	5	0.081	7
	OTU_16S_371	Uncultured bacterium clone G13T5.7_H11 16S ribosomal RNA gene, partial sequence	JN621630.1	1	Arcobacter ellisii	FR717550	0.9776	0.002	1	0.016	5	0.024	4
	OTU_16S_704	Uncultured bacterium clone KIT3_F5 16S ribosomal RNA gene, partial sequence	JN621712.1	0.99	Arcobacter cryaerophilus	L14624	0.9603	0.002	1	0	0	0	0
	OTU_16S_917	Arcobacter butzleri strain NCTC12481 genome assembly, chromosome: 1	LT906455.1	1	Arcobacter butzleri	AY621116	1	0.007	2	0.005	2	0	0
	Helicobacter
	OTU_16S_444	Uncultured bacterium clone denovo49689_N12_10856 16S ribosomal RNA gene, partial sequence	MF265279.1	1	Helicobacter ganmani	AF000221	1	0	0	0.003	1	0	0
