# Supplementary material for: The cooling tower water microbiota: Seasonal dynamics and co-occurrence of bacterial and protist phylotypes
Source: Water Res. 2019 Aug 1;159:464–79. doi: 10.1016/j.watres.2019.04.028 (PMC6554697; doi:10.1016/j.watres.2019.04.028)
Supplement: Multimedia component 6 [file mmc6.xml]

<?xml version="1.0" encoding="utf-8" standalone="no"?>
<data>
  <datasets>
    <author>horn@microbial-ecology.net</author>
    <type>0</type>
    <dataset>
      <value>6</value>
      <reason>Other (please explain)</reason>
      <comments>All sequence data sets were deposited in the NCBI Sequence Read Archive under study accession number PRJEB21563.</comments>
    </dataset>
  </datasets>
</data>
